# Supplementary material for: Eggplant Resistance to the Ralstonia solanacearum Species Complex Involves Both Broad-Spectrum and Strain-Specific Quantitative Trait Loci
Source: Front Plant Sci. 2017 May 19;8:828. doi: 10.3389/fpls.2017.00828 (PMC5437220; doi:10.3389/fpls.2017.00828)
Supplement: Supplementary file 1 [file Table_3.XLSX]

## Sheet: Table S3
Table S3. Complete genetic map and SNPs sequences significant hits on eggplant, tomato and potato genome.
NA: Not available; for AFLP, SSR and SRAP markers
NS: Not significative
Genetic map information				Significant hit on eggplant SME_r2.5.1 genome version				Corresponding eggplant chromosome, synteny block and physical position on SL2.40 tomato version genome according to Hirakawa et al. (2014)			Significant hit on tomato SL2.50 genome version			Significant hit on potato ST4.03 genome version			Genotype of the 180 individuals of the [MM738×AG91-25] RIL population. "AA" genotypes are homozygous for MM738 alleles; "BB" genotypes are homozygous for AG91-25 alleles; "AB" genotypes are heterozygous. "AB" genotypes are considered as missing data by R/qtl software for RIL population.
marker	marker type	Linkage group	position (cM)	Contig	Length of contig	Hit position start	E-value	Chr.	synteny_block	physical_position	Chr.	Position	E-value	Chr.	Position	E-value	G003	G007	G009	G014	G017	G019	G020	G021	G023	G025	G026	G028	G029	G030	G033	G034	G036	G038	G041	G042	G043	G044	G047	G048	G052	G056	G058	G059	G063	G065	G066	G067	G068
n49050	SNP	1	0	Sme2.5_04064.1	53270	19495	2e-40	E01	sb01	2006267	NS	NS	NS	NS	NS	NS	AA	BB	BB	BB	BB	BB	AA	AA	AA	AA	AA	AA	BB	BB	AA	AA	AA	AA	AA	AA	AB	AA	AA	BB	AA	AA	BB	AA	BB	AA	AA	AA	BB
n52860	SNP	1	2.402	NS	NS	NS	NS	NS	NS	NS	NS	NS	NS	NS	NS	NS	AA	BB	BB	AB	BB	BB	AA	AA	AA	AA	AA	AA	BB	BB	AA	AA	AA	AA	AA	AA	BB	AA	AA	BB	AA	AA	BB	AA	BB	AA	AA	AA	BB
r39033	SNP	1	2.715	Sme2.5_03464.1	73515	23061	8e-44	E01	sb01	320710	NS	NS	NS	NS	NS	NS	AA	BB	BB	AB	BB	BB	AA	AA	AA	AA	AA	AA	BB	BB	AA	AA	AA	AA	AA	AA	BB	AA	AA	BB	AA	AA	BB	AA	BB	AA	AA	AA	BB
n30783	SNP	1	9.64	Sme2.5_00005.1	347122	56863	2e-40	E01	sb01	97763	NS	NS	NS	NS	NS	NS	BB	BB	BB	BB	BB	BB	AA	BB	BB	AA	AA	AA	BB	AA	BB	BB	AA	AA	AA	AA	BB	AA	BB	BB	AA	BB	BB	AA	BB	AA	AA	AA	BB
n15985	SNP	1	11.685	Sme2.5_02946.1	65524	30653	1e-38	E01	sb01	2058482	NS	NS	NS	NS	NS	NS	BB	BB	BB	BB	BB	BB	AA	BB	BB	AA	AA	AA	AA	BB	BB	AA	BB	AA	AA	AA	BB	AA	BB	BB	AA	BB	BB	AA	BB	AA	AA	AA	BB
CAL444a	AFLP	1	12.253	NA	NA	NA	NA	NA	NA	NA	NA	NA	NA	NA	NA	NA	BB	BB	BB	BB	BB	BB	AA	BB	BB	AA	AA	AA	BB	BB	BB	AA	BB	AA	AA	AA	BB	AA	BB	BB	AA	BB	BB	AA	BB	AA	AA	AA	BB
n43530	SNP	1	19.495	Sme2.5_06980.1	31350	18949	1e-38	NS	NS	NS	NS	NS	NS	NS	NS	NS	AB	BB	BB	AA	BB	BB	AA	BB	BB	AA	BB	AA	BB	AA	AA	AA	BB	AA	AA	AA	BB	AA	BB	BB	AA	BB	BB	AA	BB	AA	AA	AA	BB
n44895	SNP	1	25.937	Sme2.5_00121.1	199563	50772	1e-38	E01	sb01	2987384	SL2.50ch00	14546235	4e-18	ST4.03ch09	24814103	3e-18	BB	BB	AA	AB	BB	BB	AA	BB	AA	AA	AA	AA	BB	AA	BB	AA	BB	AA	AA	AA	BB	AA	BB	BB	AA	AA	AA	AA	BB	AA	AA	AA	BB
CDP105a	AFLP	1	30.634	NA	NA	NA	NA	NA	NA	NA	NA	NA	NA	NA	NA	NA	AA	BB	AA	BB	BB	BB	AA	BB	AA	AA	AA	AA	BB	AA	BB	AA	BB	AA	AA	AA	BB	AA	BB	BB	AA	BB	BB	AA	BB	AA	BB	AA	BB
n76003	SNP	1	32.069	Sme2.5_00121.1	199563	95170	1e-38	E01	sb01	2987384	NS	NS	NS	NS	NS	NS	BB	BB	AA	BB	BB	BB	AA	BB	AB	AA	AB	AA	BB	AA	BB	AA	BB	AA	AA	AA	BB	AA	BB	BB	AA	AB	AA	AA	BB	AA	BB	BB	BB
n54706	SNP	1	33.81	Sme2.5_00121.1	199563	162748	2e-40	E01	sb01	2987384	NS	NS	NS	NS	NS	NS	BB	BB	AA	BB	BB	BB	AA	BB	AA	AA	AA	AA	BB	AA	BB	AA	BB	AA	AA	AA	BB	AA	BB	BB	AA	AA	AA	AA	BB	AA	BB	BB	BB
CAF331b	AFLP	1	36.619	NA	NA	NA	NA	NA	NA	NA	NA	NA	NA	NA	NA	NA	AA	BB	AA	BB	BB	AA	AA	AA	AA	AA	AA	AA	BB	BB	BB	AA	AA	AA	AA	AA	BB	AA	BB	BB	AA	BB	AA	AA	BB	AA	BB	BB	BB
CAF372a	AFLP	1	36.932	NA	NA	NA	NA	NA	NA	NA	NA	NA	NA	NA	NA	NA	AA	BB	AA	BB	BB	AA	AA	AA	AA	AA	AA	AA	AA	AA	AA	AA	BB	AA	AA	AA	BB	AA	BB	BB	AA	AA	AA	AA	BB	AA	BB	BB	BB
CRC373a	AFLP	1	37.732	NA	NA	NA	NA	NA	NA	NA	NA	NA	NA	NA	NA	NA	AA	BB	AA	BB	BB	AA	AA	AA	AA	AA	AA	AA	BB	AA	BB	AA	BB	AA	AA	AA	BB	AA	BB	BB	AA	BB	AA	AA	BB	AA	BB	BB	BB
CDP276a	AFLP	1	40.432	NA	NA	NA	NA	NA	NA	NA	NA	NA	NA	NA	NA	NA	AA	BB	AA	BB	BB	BB	AA	BB	AA	AA	AA	AA	BB	AA	BB	AA	BB	AA	AA	AA	BB	BB	AA	BB	AA	BB	AA	BB	BB	AA	BB	BB	BB
COI261b	AFLP	1	42.771	NA	NA	NA	NA	NA	NA	NA	NA	NA	NA	NA	NA	NA	AA	BB	AA	BB	BB	BB	BB	BB	AA	AA	BB	AA	BB	AA	BB	AA	BB	AA	AA	AA	BB	BB	AA	BB	AA	BB	AA	BB	BB	AA	BB	BB	BB
COO111a	AFLP	1	43.522	NA	NA	NA	NA	NA	NA	NA	NA	NA	NA	NA	NA	NA	AA	BB	AA	BB	BB	BB	AA	BB	AA	AA	AA	AA	AA	AA	AA	AA	BB	AA	AA	AA	BB	BB	AA	BB	AA	BB	AA	BB	BB	AA	BB	BB	AA
n66003	SNP	1	43.839	Sme2.5_06174.1	41788	33657	5e-37	NS	NS	NS	NS	NS	NS	NS	NS	NS	AB	BB	AA	BB	BB	BB	AA	BB	AA	AA	AA	AA	BB	BB	BB	AA	BB	AA	AA	AA	BB	BB	AA	BB	AA	BB	AA	BB	BB	AA	BB	BB	BB
n49028	SNP	1	44.656	Sme2.5_06514.1	33923	24761	2e-40	E01	sb01	6316435	NS	NS	NS	NS	NS	NS	AA	BB	AA	BB	BB	BB	AB	BB	AA	AA	BB	AA	BB	AA	BB	AA	BB	AA	AA	AA	BB	BB	AA	BB	BB	AA	AA	BB	BB	AA	BB	BB	BB
n28108	SNP	1	45.048	Sme2.5_09350.1	22894	10124	2e-40	E01	sb01	5834608	NS	NS	NS	NS	NS	NS	AA	BB	AA	BB	BB	BB	AA	BB	AA	AA	AA	AA	BB	AA	AB	AA	BB	AA	AA	AA	BB	BB	AA	BB	AA	BB	AA	BB	BB	AA	BB	BB	BB
CDI433b	AFLP	1	45.354	NA	NA	NA	NA	NA	NA	NA	NA	NA	NA	NA	NA	NA	AA	BB	AA	BB	BB	BB	AA	BB	AA	AA	BB	AA	BB	AA	BB	AA	BB	AA	AA	AA	BB	BB	AA	BB	AA	BB	AA	BB	BB	AA	BB	BB	BB
n39583	SNP	1	45.697	Sme2.5_08830.1	59358	26376	2e-40	E01	sb01	52605461	NS	NS	NS	NS	NS	NS	AA	BB	AA	BB	BB	BB	AA	BB	AA	AA	BB	AA	BB	AA	BB	AA	BB	AA	AA	AA	BB	AA	AA	BB	AA	BB	AA	BB	BB	AA	BB	BB	BB
r48141	SNP	1	46.354	Sme2.5_05396.1	41944	11352	2e-40	E01	sb01	6230431	NS	NS	NS	NS	NS	NS	AA	BB	AA	BB	BB	AB	AB	BB	AB	AA	AB	AA	BB	AA	BB	AA	BB	AA	AA	AA	BB	BB	AA	BB	BB	BB	AA	BB	BB	AA	BB	BB	BB
n95714	SNP	1	46.783	Sme2.5_14362.1	18842	7987	2e-35	NS	NS	NS	NS	NS	NS	NS	NS	NS	BB	BB	AA	BB	BB	BB	AA	BB	AA	AA	BB	AA	BB	BB	AB	AA	BB	AA	AA	AA	BB	BB	AA	BB	BB	BB	AA	BB	BB	AA	BB	BB	BB
CDF081b	AFLP	1	47.001	NA	NA	NA	NA	NA	NA	NA	NA	NA	NA	NA	NA	NA	AA	BB	AA	BB	BB	BB	AA	BB	AA	AA	BB	AA	BB	AA	BB	AA	BB	AA	AA	AA	BB	BB	AA	BB	BB	BB	AA	BB	BB	AA	BB	BB	BB
COC148a	AFLP	1	47.376	NA	NA	NA	NA	NA	NA	NA	NA	NA	NA	NA	NA	NA	AA	BB	AA	BB	BB	BB	AA	BB	AA	AA	AA	AA	BB	AA	BB	AA	BB	AA	AA	AA	BB	BB	AA	BB	BB	BB	AA	BB	BB	AA	BB	BB	BB
n5346	SNP	1	47.501	Sme2.5_10806.1	18783	18756	2e-40	NS	NS	NS	NS	NS	NS	NS	NS	NS	AA	BB	AA	BB	BB	BB	AB	BB	AA	AA	AA	AA	BB	AA	BB	AA	BB	AA	AA	AA	BB	BB	AA	BB	AA	BB	AA	BB	BB	AA	BB	BB	BB
n604371	SNP	1	47.803	Sme2.5_11657.1	16867	4435	2e-40	E07	sb29	58222048	NS	NS	NS	NS	NS	NS	AA	BB	AA	BB	BB	AA	AA	BB	AA	AA	AA	AA	BB	AA	BB	AA	BB	AA	AA	AA	BB	BB	AA	BB	AA	BB	AA	BB	BB	AA	BB	BB	BB
n93648	SNP	1	48.002	Sme2.5_12007.1	16130	8865	2e-40	E10	sb36	4132525	NS	NS	NS	NS	NS	NS	AA	BB	AA	BB	BB	BB	AA	BB	AA	AA	AA	AA	BB	AA	BB	AA	BB	AA	AA	AA	BB	BB	AA	BB	AA	BB	AA	BB	BB	AA	BB	BB	BB
n1377131	SNP	1	48.532	Sme2.5_10545.1	19474	2616	5e-37	NS	NS	NS	NS	NS	NS	NS	NS	NS	BB	BB	AA	BB	BB	BB	AA	BB	AA	AA	BB	AA	BB	AA	BB	AA	BB	AA	AA	AA	BB	BB	AA	BB	BB	BB	AA	BB	BB	AA	BB	BB	BB
n7496	SNP	1	48.803	Sme2.5_13999.1	12481	10138	2e-40	NS	NS	NS	NS	NS	NS	NS	NS	NS	AA	BB	AA	BB	BB	BB	AB	BB	AA	AA	AA	AA	BB	AA	BB	AA	BB	AA	AA	AA	BB	BB	AA	BB	BB	BB	AA	BB	BB	AA	BB	BB	BB
n881761	SNP	1	48.949	Sme2.5_21318.1	7751	2079	5e-37	NS	NS	NS	NS	NS	NS	NS	NS	NS	AA	BB	AA	BB	BB	BB	AA	BB	AA	AA	AA	AA	BB	AA	BB	AA	BB	AA	AA	AA	BB	BB	AA	BB	BB	BB	AA	BB	BB	AA	BB	BB	BB
n673851	SNP	1	49.043	Sme2.5_21645.1	8504	487	2e-40	E08	sb33	61764535	NS	NS	NS	NS	NS	NS	AA	BB	AA	BB	BB	BB	AA	BB	AA	AA	AA	AA	BB	AA	BB	AA	BB	AA	AA	AA	BB	BB	AA	BB	BB	BB	AA	BB	BB	AA	BB	BB	BB
n163950	SNP	1	49.153	Sme2.5_02276.1	74883	8384	2e-40	E03	sb14	7236053	NS	NS	NS	NS	NS	NS	AA	BB	AA	BB	BB	AA	AA	BB	AA	AA	AA	AA	BB	AA	BB	AA	BB	AA	AA	AA	BB	BB	AA	BB	BB	BB	AA	BB	BB	AA	BB	BB	BB
n64553	SNP	1	49.324	Sme2.5_01033.1	113541	84445	1e-38	E01	sb01	5603449	SL2.50ch01	5585520	6e-31	ST4.03ch01	12994218	3e-29	AA	BB	AA	BB	BB	BB	AA	BB	AA	AA	AA	AA	BB	AA	BB	AA	BB	AA	AA	AA	BB	BB	AA	BB	BB	BB	AA	BB	BB	AA	BB	BB	BB
n5230	SNP	1	49.597	NS	NS	NS	NS	NS	NS	NS	NS	NS	NS	NS	NS	NS	AA	BB	AA	BB	BB	BB	AA	BB	AA	AA	AA	AA	AA	AA	BB	AA	BB	AA	AA	AA	BB	BB	AA	BB	BB	BB	AA	BB	BB	AA	BB	BB	BB
n64505	SNP	1	50.188	Sme2.5_06246.1	63915	4025	2e-40	E07	sb29	60095798	NS	NS	NS	NS	NS	NS	AA	BB	AA	BB	BB	BB	AA	BB	AA	AA	BB	AA	BB	AA	BB	AA	BB	AA	AA	AA	BB	BB	AA	BB	BB	BB	AA	BB	BB	AA	BB	AA	BB
n43312	SNP	1	50.5	Sme2.5_03867.1	55273	97	2e-31	NS	NS	NS	NS	NS	NS	NS	NS	NS	AA	BB	AA	BB	BB	BB	AA	BB	AA	AA	AA	AA	BB	AA	BB	AA	BB	AA	AA	AA	BB	BB	AA	BB	BB	BB	AA	BB	BB	AA	BB	AA	BB
n45045	SNP	1	50.751	Sme2.5_21649.1	12890	5355	2e-35	NS	NS	NS	NS	NS	NS	NS	NS	NS	AA	BB	AA	BB	BB	BB	AA	BB	AA	AA	AA	AA	BB	AA	BB	AA	BB	AA	AA	AA	BB	BB	AA	BB	BB	BB	AA	BB	BB	AA	BB	AA	BB
n58866	SNP	1	50.884	Sme2.5_02122.1	122432	17039	2e-40	E01	sb01	60363248	SL2.50ch01	67464304	2e-30	ST4.03ch01	46926591	4e-32	AA	BB	AA	BB	BB	BB	AA	BB	AA	AA	AA	AA	BB	AA	BB	AA	BB	AA	AA	AA	BB	BB	AA	BB	BB	BB	AA	BB	BB	AA	BB	AA	BB
n97181	SNP	1	51.289	Sme2.5_14977.1	11010	5200	2e-40	NS	NS	NS	NS	NS	NS	NS	NS	NS	AA	BB	AA	BB	BB	BB	AA	BB	AA	AA	AA	AA	BB	AA	BB	AA	BB	AA	AA	AA	BB	BB	AA	BB	BB	BB	AA	BB	BB	AA	BB	AA	BB
n32415	SNP	1	51.59	Sme2.5_04104.1	52927	16006	1e-38	NS	NS	NS	NS	NS	NS	NS	NS	NS	AA	BB	AA	BB	BB	BB	AA	BB	AA	AA	AA	AA	BB	AA	BB	AA	BB	AA	AA	AA	BB	BB	AA	BB	BB	BB	AA	BB	BB	AA	BB	AA	BB
n86616	SNP	1	52.157	Sme2.5_01778.1	88602	7628	8e-40	E01	sb01	65437980	NS	NS	NS	NS	NS	NS	AA	BB	AA	BB	BB	BB	AA	BB	AA	AA	AA	AA	BB	AA	BB	AA	BB	AA	AA	AA	BB	BB	AA	BB	BB	BB	AA	BB	BB	AB	BB	AA	BB
EM155	SSR	1	52.642	NA	NA	NA	NA	NA	NA	NA	NA	NA	NA	NA	NA	NA	AA	BB	AA	BB	BB	BB	AA	BB	AA	AA	AA	AA	BB	AA	BB	AA	BB	AA	AA	AA	BB	BB	AA	BB	BB	BB	AA	BB	BB	AA	BB	AA	BB
emh05B02	SSR	1	54.727	NA	NA	NA	NA	NA	NA	NA	NA	NA	NA	NA	NA	NA	AA	BB	AA	BB	BB	BB	AA	BB	AA	AA	BB	AA	BB	AA	BB	AA	BB	AA	BB	AA	BB	BB	AA	BB	BB	BB	AA	BB	BB	AA	BB	AA	BB
n140254	SNP	1	64.012	Sme2.5_03378.1	81647	37465	2e-40	E01	sb02inv	71184980	NS	NS	NS	NS	NS	NS	AA	BB	AA	BB	BB	BB	AA	AA	AA	BB	AA	AA	BB	AA	BB	AA	AA	AA	AA	AA	BB	AA	AA	BB	BB	BB	AA	BB	BB	AA	BB	AA	AA
CEU409a	AFLP	1	66.313	NA	NA	NA	NA	NA	NA	NA	NA	NA	NA	NA	NA	NA	AA	BB	AA	BB	BB	BB	AA	AA	AA	BB	BB	AA	BB	AA	BB	AA	AA	AA	AA	AA	BB	AA	AA	BB	BB	BB	AA	BB	BB	AA	BB	AA	AA
r23694	SNP	1	70.908	Sme2.5_01373.1	94341	32508	2e-40	E01	sb02inv	69954947	NS	NS	NS	NS	NS	NS	AB	BB	AA	AB	BB	AB	AA	AA	AA	BB	AA	AA	BB	AA	AA	AB	AA	AA	AA	AA	BB	AA	AA	BB	BB	BB	AA	BB	AA	AA	BB	AA	AA
n112120	SNP	1	75.138	Sme2.5_10354.1	21296	7553	2e-40	E01	sb03	73622836	NS	NS	NS	NS	NS	NS	AA	BB	AA	AA	BB	BB	AB	AA	AA	AA	AA	AA	BB	AA	AA	BB	AA	AA	AA	AA	BB	AA	AA	AA	BB	BB	AA	BB	BB	AA	BB	AA	AA
r51458	SNP	1	77.125	Sme2.5_06366.1	35094	30878	2e-40	E01	sb03	73679013	NS	NS	NS	ST4.03ch01	66034126	2e-20	AA	BB	AA	AA	BB	BB	AB	AA	AA	AA	AA	AA	BB	AA	AA	BB	AA	AA	AA	AA	BB	AA	AA	AA	BB	BB	AA	BB	AA	AA	BB	AA	AA
n59024	SNP	1	78.684	Sme2.5_06366.1	35094	27264	2e-40	E01	sb03	73679013	NS	NS	NS	NS	NS	NS	AA	BB	AA	AA	BB	BB	AB	AA	AA	AA	AA	AA	BB	AA	AA	BB	AA	AA	AA	AA	BB	AA	AA	AA	BB	BB	AA	BB	AA	AA	BB	AA	AA
n71777	SNP	2	0	Sme2.5_08259.1	39141	22030	1e-38	E02	sb04	31982888	NS	NS	NS	NS	NS	NS	BB	BB	BB	AA	AA	BB	BB	AB	BB	AA	AA	BB	AA	BB	BB	BB	BB	AB	AA	AA	AA	BB	BB	BB	AA	BB	AA	AA	BB	AA	AA	AB	BB
n90835	SNP	2	2.539	Sme2.5_05130.1	48308	39530	1e-38	E02	sb04	31899247	NS	NS	NS	NS	NS	NS	BB	BB	BB	AA	AA	BB	BB	AA	BB	AA	AA	BB	AA	BB	BB	BB	BB	AA	AA	AA	AA	BB	BB	BB	AA	BB	AA	AA	BB	AA	AA	AA	BB
n26968	SNP	2	3.302	Sme2.5_05130.1	48308	34597	1e-38	E02	sb04	31899247	SL2.50ch02	37326442	2e-30	ST4.03ch02	25485032	9e-34	AB	BB	BB	AA	AA	BB	BB	AA	BB	AA	AA	BB	AA	BB	BB	BB	BB	AA	AA	AA	AA	BB	BB	BB	AA	BB	AA	AA	BB	AA	AA	AA	BB
n109021	SNP	2	4.022	Sme2.5_06047.1	37308	30524	2e-40	NS	NS	NS	NS	NS	NS	NS	NS	NS	BB	BB	BB	AA	AA	BB	BB	AA	BB	AA	AA	BB	AA	BB	BB	BB	BB	AA	AA	AA	AA	BB	BB	BB	AA	BB	AA	AA	BB	AA	AA	AA	BB
n70391	SNP	2	6.136	Sme2.5_03205.1	92683	29919	2e-40	E02	sb04	32197771	NS	NS	NS	NS	NS	NS	BB	BB	BB	AA	AA	BB	BB	AA	BB	AA	BB	BB	AA	BB	BB	BB	BB	AB	AA	AA	AA	BB	BB	BB	AA	BB	AA	AA	BB	AA	AA	AB	BB
n18373	SNP	2	8.025	NS	NS	NS	NS	NS	NS	NS	SL2.50ch02	37966885	5e-32	ST4.03ch02	26573688	2e-30	AB	BB	BB	AA	AA	BB	BB	AA	BB	AA	AA	BB	AA	BB	BB	BB	BB	AA	AA	AA	AA	BB	BB	BB	AA	BB	AA	AA	BB	AA	AA	AA	BB
n63721	SNP	2	15.982	Sme2.5_02418.1	167844	87176	2e-40	E02	sb05inv	36497480	NS	NS	NS	NS	NS	NS	AA	BB	BB	AA	AA	AA	BB	AA	BB	BB	AA	BB	AA	BB	BB	AA	BB	BB	AA	AA	AA	AA	BB	AA	AA	AA	AA	AA	BB	AA	AA	AA	BB
r33737	SNP	2	21.723	Sme2.5_02533.1	70874	59371	1e-38	E02	sb05inv	36570172	NS	NS	NS	NS	NS	NS	AB	BB	BB	AA	AA	AA	AA	AA	AB	AB	AA	AA	AA	BB	AA	AA	AA	AA	AA	AA	AA	AA	AA	AA	AA	AA	AA	AA	AA	AA	AA	AA	AA
n23927	SNP	2	47.673	Sme2.5_03527.1	73544	4340	1e-38	E02	sb05inv	33723408	NS	NS	NS	NS	NS	NS	BB	BB	BB	BB	AA	BB	BB	AA	AB	AA	AA	AA	BB	BB	BB	AA	AA	AA	AA	AB	BB	BB	AA	AA	AA	AA	BB	AA	BB	BB	BB	AA	AA
n92627	SNP	2	50.43	Sme2.5_01492.1	90637	66028	1e-38	E02	sb05inv	33391664	NS	NS	NS	NS	NS	NS	AA	BB	BB	BB	AA	BB	BB	AA	AA	AA	AA	AA	BB	BB	BB	AA	AA	AA	AA	BB	BB	BB	AA	AA	AA	AA	BB	AA	BB	BB	BB	AA	AA
n101621	SNP	2	53.316	Sme2.5_24779.1	2975	2838	1e-38	E02	sb05inv	32908297	SL2.50ch02	38332369	1e-33	ST4.03ch02	27101763	9e-34	BB	BB	BB	BB	AA	BB	BB	AA	BB	AA	AA	AA	BB	BB	BB	AA	AA	AA	AA	BB	BB	BB	AA	AA	AA	AA	BB	AA	BB	BB	BB	AA	AA
ecm009	SSR	2	69.766	NA	NA	NA	NA	NA	NA	NA	NA	NA	NA	NA	NA	NA	AA	BB	BB	AA	AB	BB	BB	AA	AA	AA	AB	BB	BB	BB	AA	AA	AA	AA	AA	BB	BB	AA	AA	AA	AA	BB	BB	BB	AA	BB	BB	AA	AA
COF324b	AFLP	2	70.642	NA	NA	NA	NA	NA	NA	NA	NA	NA	NA	NA	NA	NA	AA	BB	BB	AA	BB	BB	BB	AA	BB	AA	BB	BB	BB	BB	BB	AA	AA	AA	BB	BB	BB	AA	AA	AA	AA	BB	BB	BB	AA	BB	BB	AA	AA
COI393a	AFLP	2	72.713	NA	NA	NA	NA	NA	NA	NA	NA	NA	NA	NA	NA	NA	AA	BB	BB	AA	AA	BB	BB	AA	AA	AA	AA	BB	BB	BB	AA	AA	AA	AA	AA	AA	BB	AA	AA	AA	AA	BB	BB	BB	AA	AA	BB	AA	BB
n53335	SNP	2	74.516	Sme2.5_02381.1	73235	9260	1e-38	E02	sb06	39572006	SL2.50ch02	45018544	1e-28	ST4.03ch02	36631488	3e-33	AB	BB	BB	AA	BB	BB	BB	AA	AA	AA	BB	BB	BB	BB	AA	AA	AA	AA	BB	BB	BB	AA	AA	AA	AA	BB	BB	BB	AA	AA	BB	AA	BB
CAU393a	AFLP	2	75.329	NA	NA	NA	NA	NA	NA	NA	NA	NA	NA	NA	NA	NA	AA	BB	BB	AA	BB	BB	BB	AA	AA	AA	BB	BB	BB	BB	AA	AA	AA	AA	AA	BB	BB	AA	AA	AA	AA	BB	BB	BB	AA	AA	BB	AA	BB
D_emh02E08	SSR	2	76.262	NA	NA	NA	NA	NA	NA	NA	NA	NA	NA	NA	NA	NA	AA	BB	BB	AA	BB	BB	BB	AA	AA	AA	BB	BB	BB	BB	AA	AA	AA	AA	BB	BB	BB	AA	AA	AA	AA	BB	BB	BB	AA	AA	BB	AA	BB
n4806	SNP	2	79.656	Sme2.5_00027.1	272178	183637	2e-40	E02	sb06	40436244	SL2.50ch02	45878413	1e-18	ST4.03ch02	37930057	1e-23	AA	BB	BB	AA	BB	AB	BB	AA	AA	AA	AB	BB	BB	BB	AA	AA	BB	AA	BB	AB	BB	AA	AA	AA	AA	BB	AA	BB	AA	AA	BB	AA	BB
CRC098b	AFLP	2	80.647	NA	NA	NA	NA	NA	NA	NA	NA	NA	NA	NA	NA	NA	AA	BB	BB	AA	BB	BB	BB	AA	AA	AA	BB	BB	BB	BB	AA	AA	BB	AA	BB	BB	BB	AA	AA	AA	AA	BB	AA	BB	AA	AA	BB	AA	BB
n240771	SNP	2	81.014	NS	NS	NS	NS	NS	NS	NS	NS	NS	NS	NS	NS	NS	AA	BB	BB	AA	BB	BB	BB	AA	AA	AA	BB	BB	BB	BB	AA	AA	BB	AA	BB	BB	BB	AA	AA	AA	AA	BB	AA	BB	AA	AA	BB	AA	BB
n71156	SNP	2	81.779	Sme2.5_04309.1	51221	41715	1e-38	E02	sb06	40935105	NS	NS	NS	NS	NS	NS	AA	BB	BB	AA	BB	BB	BB	AA	AA	AA	BB	BB	BB	BB	AA	AA	BB	AA	BB	BB	BB	AA	AA	AA	AA	BB	AA	BB	AA	AA	BB	AA	BB
n73629	SNP	2	82.445	Sme2.5_04309.1	51221	14134	1e-38	E02	sb06	40935105	NS	NS	NS	NS	NS	NS	AA	BB	BB	AA	BB	BB	BB	AA	AA	AA	BB	BB	BB	BB	AA	AA	BB	AA	BB	BB	BB	AA	AA	AA	AA	BB	AA	BB	BB	AA	BB	AA	BB
n30169	SNP	2	84.669	Sme2.5_00243.1	164069	77781	1e-38	E02	sb06	41474631	NS	NS	NS	NS	NS	NS	AA	BB	BB	AA	BB	BB	BB	AA	AA	AA	AB	BB	BB	BB	AA	AA	BB	AA	BB	BB	BB	AA	AA	AA	AA	BB	AA	BB	AA	AA	BB	AA	BB
n17142	SNP	2	85.4	Sme2.5_00243.1	164069	102433	1e-38	E02	sb06	41474631	NS	NS	NS	ST4.03ch02	39125633	2e-25	AA	BB	BB	AA	BB	BB	BB	AA	AA	AA	BB	BB	BB	BB	AA	AA	BB	AA	BB	BB	BB	AA	AA	AA	AA	BB	AA	BB	AA	AA	BB	AA	BB
n2732	SNP	2	86.577	Sme2.5_00015.1	314408	312415	1e-38	E02	sb06	41681508	NS	NS	NS	ST4.03ch02	39178126	4e-32	AA	BB	BB	AA	BB	BB	BB	AA	AA	AA	BB	BB	BB	BB	AA	AA	BB	AA	BB	BB	BB	AA	AA	AA	AA	BB	AA	BB	BB	AA	BB	AA	BB
n65813	SNP	2	87.636	Sme2.5_00243.1	164069	68936	1e-38	E02	sb06	41474631	NS	NS	NS	NS	NS	NS	AB	BB	BB	AB	BB	BB	BB	AA	AB	AA	BB	BB	BB	BB	AA	AA	BB	AA	BB	BB	BB	AA	AA	AA	AA	BB	AA	BB	BB	AA	BB	AA	BB
n66793	SNP	2	88.848	Sme2.5_00243.1	164069	67749	1e-38	E02	sb06	41474631	SL2.50ch02	46888220	1e-17	ST4.03ch02	39091534	1e-22	AA	BB	BB	AA	BB	BB	BB	AA	AA	AA	AA	BB	BB	AA	AA	AA	BB	AA	BB	BB	BB	BB	AA	AA	AA	BB	AA	BB	AA	AB	BB	AA	BB
n404191	SNP	2	95.079	Sme2.5_00006.1	344403	156426	2e-40	E02	sb06	43517116	NS	NS	NS	NS	NS	NS	BB	BB	AA	AA	BB	BB	BB	BB	AA	BB	BB	BB	BB	BB	AA	AA	BB	AA	BB	BB	AA	BB	AA	BB	AA	BB	AA	BB	BB	AA	BB	AA	BB
n29110	SNP	2	96.248	Sme2.5_00006.1	344403	189547	2e-40	E02	sb06	43517116	NS	NS	NS	NS	NS	NS	AB	BB	AA	AA	BB	AA	BB	BB	AA	BB	BB	BB	BB	BB	AA	AA	BB	AA	BB	BB	AA	AA	AA	BB	AA	BB	AA	BB	BB	AA	BB	AA	BB
r503	SNP	2	97.617	Sme2.5_00006.1	344403	106091	1e-38	E02	sb06	43517116	NS	NS	NS	NS	NS	NS	AB	BB	AA	AA	BB	AB	BB	BB	AA	BB	AB	BB	AB	BB	AA	AA	BB	AA	BB	BB	AA	AA	AA	BB	AA	BB	AA	BB	AB	AA	BB	AA	BB
n575522	SNP	2	100.041	NS	NS	NS	NS	NS	NS	NS	NS	NS	NS	NS	NS	NS	BB	BB	AA	AA	BB	AA	BB	BB	BB	BB	AA	BB	BB	BB	AA	AA	BB	BB	BB	BB	AA	AA	AA	BB	AA	BB	AA	BB	BB	AA	BB	AA	BB
n8402	SNP	2	103.309	Sme2.5_02459.1	72080	60839	2e-40	E02	sb07	47533438	NS	NS	NS	NS	NS	NS	AB	BB	AA	AA	BB	AA	BB	BB	AB	BB	AA	BB	BB	BB	AA	AA	BB	BB	BB	AA	AA	AA	AA	AA	AA	BB	AA	BB	BB	AA	BB	AA	BB
n51175	SNP	2	105.663	Sme2.5_02111.1	77940	54026	1e-38	E02	sb07	48227571	NS	NS	NS	ST4.03ch02	43038907	4e-22	AB	BB	AA	AA	BB	AA	BB	BB	AA	BB	AA	BB	AB	BB	AA	AA	BB	BB	BB	BB	AA	AA	AA	AA	AA	BB	AA	BB	AA	AA	BB	BB	BB
n86713	SNP	2	106.503	Sme2.5_01990.1	80264	62144	1e-38	E02	sb07	47783751	NS	NS	NS	NS	NS	NS	AB	BB	AA	AA	BB	AB	BB	BB	BB	BB	AA	BB	AA	BB	AA	AA	BB	BB	BB	BB	AA	AA	AA	AA	AA	BB	AA	BB	BB	AA	BB	BB	BB
r5688	SNP	2	107.923	Sme2.5_00127.1	198463	148398	2e-40	E02	sb07	48062839	NS	NS	NS	NS	NS	NS	AA	BB	AA	AA	BB	AB	BB	BB	AB	BB	AA	BB	AA	BB	AA	AA	BB	BB	BB	BB	AA	AA	AA	AA	AA	BB	AA	BB	BB	AA	BB	BB	BB
r2107	SNP	2	108.627	Sme2.5_00029.1	373546	287453	1e-38	E02	sb07	48598704	NS	NS	NS	NS	NS	NS	AB	BB	AA	AA	BB	AB	BB	BB	AB	BB	AB	BB	AA	BB	AA	AA	BB	BB	BB	BB	AA	AB	AA	BB	AA	BB	AA	BB	BB	AA	BB	BB	BB
n92566	SNP	2	109.419	Sme2.5_00531.1	133955	120324	1e-38	E02	sb07	48333506	NS	NS	NS	NS	NS	NS	AA	BB	AA	AA	BB	AA	BB	BB	BB	BB	BB	BB	AA	BB	AA	AA	BB	BB	BB	BB	AA	AA	AA	AA	AA	BB	AA	BB	AA	AA	BB	BB	BB
n3923	SNP	2	110.481	Sme2.5_00029.1	373546	336230	2e-40	E02	sb07	48598704	NS	NS	NS	NS	NS	NS	AA	BB	AA	AA	BB	AB	BB	BB	BB	BB	AA	BB	AA	AA	AA	AA	BB	BB	BB	BB	AA	AA	AA	BB	AA	BB	AA	BB	BB	AB	BB	BB	BB
n76218	SNP	2	112.366	Sme2.5_00010.1	318885	291830	5e-37	E02	sb08inv	46803848	NS	NS	NS	NS	NS	NS	AA	BB	AA	AA	BB	BB	BB	BB	BB	BB	AA	BB	AA	BB	AA	AA	BB	BB	BB	BB	AA	AA	AA	BB	AA	BB	AA	BB	BB	AA	BB	BB	BB
n88131	SNP	2	113.281	Sme2.5_01191.1	155641	39754	1e-38	E02	sb08inv	46395238	NS	NS	NS	NS	NS	NS	AA	BB	AA	AA	BB	AA	BB	BB	AB	BB	BB	BB	AA	BB	AA	AA	BB	BB	BB	BB	AA	AA	AA	BB	AA	BB	AA	BB	AA	AA	BB	BB	BB
n50712	SNP	2	114.138	Sme2.5_01191.1	155641	140813	2e-40	E02	sb08inv	46395238	NS	NS	NS	NS	NS	NS	AA	BB	AA	AA	BB	BB	BB	BB	BB	BB	AA	BB	AA	BB	AA	AA	BB	BB	BB	BB	AA	AA	AA	BB	AA	BB	AA	BB	BB	AA	BB	BB	BB
n43591	SNP	2	114.66	Sme2.5_01191.1	155641	35313	2e-40	E02	sb08inv	46395238	NS	NS	NS	NS	NS	NS	AA	BB	AA	AA	BB	AA	BB	BB	BB	BB	AA	BB	AA	BB	AA	AA	BB	BB	BB	BB	AA	AA	AA	BB	AA	BB	AA	BB	BB	AA	BB	BB	BB
n95332	SNP	2	115.421	Sme2.5_01191.1	155641	59773	3e-39	E02	sb08inv	46395238	SL2.50ch02	51830110	6e-31	ST4.03ch02	44561387	6e-31	AA	BB	AA	AA	BB	AB	BB	AB	BB	BB	BB	BB	AA	AB	AA	AA	BB	BB	BB	BB	AA	AA	AA	BB	AA	BB	AA	BB	BB	AA	BB	BB	BB
n71535	SNP	2	116.743	Sme2.5_01191.1	155641	112180	2e-26	E02	sb08inv	46395238	NS	NS	NS	NS	NS	NS	AA	BB	AA	AA	BB	AB	BB	BB	BB	BB	AA	BB	AA	BB	AA	AA	BB	BB	BB	BB	AA	AA	BB	BB	AA	BB	AA	BB	BB	AA	BB	BB	BB
n1365	SNP	2	119.494	Sme2.5_09534.1	22396	8215	1e-38	E02	sb08inv	46083775	NS	NS	NS	ST4.03ch02	44919303	1e-28	AA	BB	AA	AA	BB	AB	BB	BB	AB	BB	AA	AA	AA	BB	AA	AA	BB	BB	BB	BB	AA	AA	AA	BB	AA	BB	AA	BB	BB	AA	BB	BB	BB
n22241	SNP	2	120.827	Sme2.5_00518.1	135329	12737	2e-40	E02	sb08inv	45770286	SL2.50ch02	51136580	1e-33	ST4.03ch02	45295006	2e-35	AB	BB	AA	AA	BB	AB	BB	BB	AA	BB	AA	AA	AA	BB	AA	AA	BB	BB	BB	BB	AA	AA	BB	BB	AA	BB	AA	BB	BB	AA	BB	BB	BB
n33634	SNP	2	121.511	Sme2.5_00195.1	174559	109832	1e-38	E02	sb08inv	46221495	NS	NS	NS	NS	NS	NS	AA	BB	AA	AA	BB	AA	BB	BB	BB	BB	AA	AA	AA	BB	AA	AA	BB	BB	BB	BB	AA	AA	BB	BB	AA	AA	AA	BB	BB	AA	BB	BB	BB
n78680	SNP	2	122.766	Sme2.5_00518.1	135329	21187	2e-40	E02	sb08inv	45770286	SL2.50ch02	51144973	1e-28	ST4.03ch02	45286552	2e-30	AA	BB	AA	AA	BB	AB	BB	BB	AB	BB	AA	AA	AB	BB	AA	AA	BB	BB	BB	BB	AA	AA	BB	BB	AA	BB	AA	BB	BB	AA	BB	BB	BB
n88421	SNP	2	124.287	Sme2.5_24847.1	4632	2322	1e-38	E02	sb08inv	45559136	NS	NS	NS	NS	NS	NS	AA	BB	AA	AA	BB	BB	BB	BB	AB	BB	AA	AA	AA	BB	AA	AA	BB	BB	BB	BB	AA	AA	BB	BB	AA	BB	AA	BB	BB	AA	AA	BB	BB
n82960	SNP	2	125.099	Sme2.5_00037.1	267233	165180	2e-40	E02	sb08inv	45599300	NS	NS	NS	NS	NS	NS	AA	BB	AA	AA	BB	BB	BB	AA	AB	BB	AA	AA	AA	BB	AA	AA	BB	BB	BB	BB	AA	AA	BB	BB	AA	BB	AA	BB	BB	AA	AA	BB	BB
n619421	SNP	2	126.407	Sme2.5_00518.1	135329	24917	2e-40	E02	sb08inv	45770286	SL2.50ch02	51148243	4e-28	ST4.03ch02	45282859	7e-30	AA	BB	AA	AA	BB	AA	BB	BB	AA	BB	AA	AA	AA	AA	AA	AA	BB	BB	BB	BB	AA	AA	BB	BB	AA	BB	AA	BB	BB	AA	BB	BB	BB
n35611	SNP	2	128.658	Sme2.5_00037.1	267233	203290	2e-40	E02	sb08inv	45599300	SL2.50ch02	50935870	1e-28	ST4.03ch02	45509426	2e-30	AB	BB	AA	AA	BB	AA	BB	BB	AA	BB	AA	AA	AA	BB	AA	AA	BB	BB	BB	BB	BB	AA	BB	BB	AA	BB	AA	BB	BB	AA	AA	BB	BB
n145307	SNP	2	138.675	Sme2.5_24166.1	3397	1990	2e-31	E02	sb08inv	44608559	NS	NS	NS	NS	NS	NS	AA	BB	AA	AA	BB	AA	AA	AA	AA	BB	AA	BB	AA	BB	AA	AA	AA	BB	BB	BB	BB	AA	BB	BB	AA	AA	AA	BB	AA	AA	AA	BB	BB
n83500	SNP	2	143.258	Sme2.5_01610.1	121025	73717	1e-38	E02	sb09	49100383	SL2.50ch02	54551932	1e-33	ST4.03ch02	47748524	4e-37	AA	BB	AA	AA	BB	AA	BB	AA	AB	BB	BB	BB	AA	BB	AA	AA	AA	BB	BB	BB	BB	AA	BB	BB	AA	AA	AA	BB	AB	AA	AA	BB	BB
n25595	SNP	2	147.718	Sme2.5_02389.1	73035	32702	1e-38	E02	sb09	49371855	NS	NS	NS	NS	NS	NS	AA	BB	AA	AA	BB	AA	BB	AA	BB	BB	BB	BB	BB	BB	AA	AA	AA	BB	BB	BB	BB	BB	BB	BB	AA	AA	AA	BB	AA	AA	AA	BB	BB
n3475	SNP	3	0	NS	NS	NS	NS	NS	NS	NS	NS	NS	NS	NS	NS	NS	AB	BB	AA	AA	AB	AB	BB	AA	AB	AA	BB	AA	AA	AA	BB	AA	AA	AB	AA	AA	AA	AB	BB	BB	AA	AA	BB	AA	BB	BB	BB	BB	BB
n3231	SNP	3	1.027	NS	NS	NS	NS	NS	NS	NS	NS	NS	NS	NS	NS	NS	AB	BB	AA	AA	AA	BB	BB	AA	AB	AA	BB	AA	AA	AA	BB	AA	AA	AB	AB	AA	AA	BB	BB	BB	AA	AA	BB	AA	AB	BB	BB	BB	BB
n74956	SNP	3	3.962	Sme2.5_11631.1	52285	32211	2e-40	NS	NS	NS	NS	NS	NS	ST4.03ch12	43309385	6e-21	AA	BB	AA	AA	AA	BB	BB	AA	BB	AA	BB	AA	AA	AA	BB	AA	AA	BB	BB	AA	AA	BB	BB	BB	AA	AA	BB	AA	AA	BB	BB	BB	BB
n334351	SNP	3	4.663	NS	NS	NS	NS	NS	NS	NS	NS	NS	NS	NS	NS	NS	AA	BB	AA	AA	AA	BB	BB	AA	BB	AA	BB	AA	AA	AA	AA	AA	AA	BB	BB	AA	AA	BB	BB	BB	AA	AA	BB	AA	BB	BB	BB	BB	BB
n73372	SNP	3	5.999	Sme2.5_06645.1	39971	1060	2e-30	NS	NS	NS	NS	NS	NS	NS	NS	NS	BB	BB	AA	AA	AA	BB	BB	AA	BB	AA	BB	AA	AA	AA	BB	AA	AA	BB	BB	AA	AA	BB	BB	BB	AA	AA	BB	AA	BB	BB	BB	BB	BB
n2260	SNP	3	6.567	Sme2.5_06326.1	35446	734	1e-33	NS	NS	NS	NS	NS	NS	NS	NS	NS	BB	BB	AA	AA	AA	BB	BB	AA	BB	AA	BB	AA	AA	AA	BB	AA	AA	BB	BB	AA	AA	BB	BB	BB	BB	AA	BB	AA	BB	BB	BB	BB	BB
r42588	SNP	3	9.495	Sme2.5_04165.1	52378	32708	1e-38	NS	NS	NS	NS	NS	NS	NS	NS	NS	BB	BB	AA	AB	AA	BB	BB	BB	BB	BB	BB	AA	AA	BB	AA	AA	AA	BB	BB	BB	AA	BB	BB	BB	AA	AA	BB	AA	BB	BB	BB	BB	BB
n34565	SNP	3	10.346	Sme2.5_08493.1	57268	10374	2e-40	NS	NS	NS	NS	NS	NS	NS	NS	NS	BB	BB	AA	AA	AA	BB	BB	BB	BB	BB	BB	AA	AA	AB	AA	AA	AA	AB	BB	BB	AA	BB	BB	BB	AA	AA	BB	AA	BB	BB	BB	BB	BB
n95325	SNP	3	10.881	Sme2.5_08493.1	57268	17914	2e-40	NS	NS	NS	NS	NS	NS	NS	NS	NS	BB	BB	AA	AA	AA	BB	BB	BB	BB	BB	BB	AA	AA	BB	AA	AA	AA	BB	BB	BB	AA	BB	BB	BB	AA	AA	BB	AA	AB	BB	BB	BB	BB
n45554	SNP	3	11.129	Sme2.5_18044.1	7362	3433	4e-28	NS	NS	NS	NS	NS	NS	NS	NS	NS	BB	BB	AA	AA	AA	BB	BB	BB	BB	BB	BB	AA	AA	BB	AA	AA	AA	BB	BB	BB	AA	BB	BB	BB	AA	AA	BB	AA	BB	BB	BB	BB	BB
n26204	SNP	3	11.777	Sme2.5_04977.1	45292	40718	2e-40	NS	NS	NS	NS	NS	NS	NS	NS	NS	BB	BB	AA	AA	AA	BB	BB	BB	BB	BB	BB	AA	AA	BB	AA	AA	AA	AA	BB	BB	AA	BB	BB	BB	AA	AA	BB	AA	BB	BB	BB	BB	BB
n16372	SNP	3	12.219	Sme2.5_29003.1	1987	208	2e-35	NS	NS	NS	NS	NS	NS	NS	NS	NS	BB	BB	AA	BB	AA	BB	BB	BB	BB	BB	BB	AA	AA	BB	AA	AA	AA	BB	BB	BB	AA	BB	BB	BB	BB	AA	BB	AA	BB	BB	BB	BB	BB
n111710	SNP	3	12.825	Sme2.5_13891.1	24383	24305	2e-40	NS	NS	NS	NS	NS	NS	NS	NS	NS	AB	BB	AA	AA	AA	BB	BB	BB	BB	BB	BB	AA	AA	BB	AA	AA	AA	BB	BB	BB	AA	BB	BB	BB	BB	AA	BB	AA	BB	BB	BB	BB	BB
emh11O01	SSR	3	13.893	NA	NA	NA	NA	NA	NA	NA	NA	NA	NA	NA	NA	NA	BB	BB	AA	AA	AA	BB	BB	BB	BB	BB	BB	AA	AA	AA	AA	AA	AA	BB	BB	BB	AA	BB	BB	BB	AA	AA	BB	AA	BB	BB	BB	BB	BB
n14965	SNP	3	18.372	Sme2.5_23673.1	11685	9561	1e-38	NS	NS	NS	NS	NS	NS	NS	NS	NS	BB	BB	AA	BB	BB	BB	BB	BB	AA	BB	BB	AA	AA	AA	AA	AA	AA	BB	BB	BB	AA	BB	BB	BB	BB	AA	AA	AA	AA	BB	BB	BB	BB
n6658	SNP	3	18.98	Sme2.5_07840.1	30096	5011	2e-40	NS	NS	NS	NS	NS	NS	NS	NS	NS	AA	BB	AA	AA	BB	BB	BB	BB	AA	BB	BB	AA	AA	AA	AA	AA	AA	BB	BB	BB	AA	BB	BB	BB	BB	BB	AA	AA	AA	BB	BB	AA	BB
n39058	SNP	3	19.574	Sme2.5_15149.1	10748	5484	4e-33	NS	NS	NS	NS	NS	NS	NS	NS	NS	AA	BB	AA	AA	BB	BB	BB	BB	AA	BB	BB	AA	AA	AA	AA	AA	AA	BB	BB	BB	AA	BB	BB	BB	BB	BB	AA	AA	AA	BB	BB	BB	BB
n26722	SNP	3	20.367	Sme2.5_31433.1	870	832	2e-35	NS	NS	NS	NS	NS	NS	NS	NS	NS	AA	BB	AA	AA	BB	BB	BB	BB	AA	BB	BB	AA	AA	AA	AA	AA	AA	BB	BB	BB	AA	BB	BB	BB	BB	AA	AA	AA	AA	BB	BB	AB	BB
n70462	SNP	3	21.853	Sme2.5_16040.1	9574	4019	5e-37	NS	NS	NS	NS	NS	NS	NS	NS	NS	AA	BB	AA	AA	BB	BB	BB	BB	AA	BB	BB	AA	AA	AA	AA	AA	AA	BB	BB	BB	AA	BB	BB	BB	BB	AA	AA	AA	AA	BB	BB	AA	BB
n26338	SNP	3	22.784	Sme2.5_02547.1	70568	29542	2e-40	E03	sb16	48315921	NS	NS	NS	NS	NS	NS	AB	BB	AA	AA	BB	BB	BB	BB	AB	BB	BB	AA	AA	AA	AA	AA	AA	BB	BB	BB	AA	BB	BB	BB	BB	AA	AA	AA	AA	BB	BB	AA	BB
n59267	SNP	3	23.961	Sme2.5_30608.1	1122	441	2e-35	NS	NS	NS	NS	NS	NS	NS	NS	NS	AA	BB	AA	AA	BB	BB	BB	BB	AA	BB	AA	AA	AA	AA	AA	AA	AA	BB	BB	AA	AA	BB	BB	BB	BB	AA	AA	AA	AA	AB	BB	AB	BB
n4719	SNP	3	25.066	Sme2.5_03345.1	60736	19996	2e-40	E03	sb16	48639889	NS	NS	NS	NS	NS	NS	AA	BB	AA	AA	BB	BB	BB	BB	AA	BB	BB	AA	AA	AA	AA	AA	AA	BB	BB	BB	AA	BB	BB	BB	BB	AA	AA	AA	AA	BB	BB	BB	BB
n79458	SNP	3	31.483	Sme2.5_09537.1	26115	11427	2e-40	E03	sb15	1736948	NS	NS	NS	NS	NS	NS	AA	BB	AA	AA	AA	AA	BB	BB	AA	BB	BB	BB	AA	AA	AA	AA	AA	BB	BB	BB	AA	BB	BB	BB	BB	AA	BB	AA	AA	BB	BB	BB	AA
n43234	SNP	3	33.49	Sme2.5_07682.1	28518	17790	2e-40	E03	sb15	1577078	SL2.50ch03	1576930	2e-30	ST4.03ch03	41061830	2e-30	AB	BB	AA	AA	AB	AA	BB	BB	AB	BB	BB	BB	AA	AA	AA	AA	AA	BB	BB	BB	AA	BB	BB	BB	BB	AA	BB	BB	AA	BB	BB	BB	AA
CEP191b	AFLP	3	34.385	NA	NA	NA	NA	NA	NA	NA	NA	NA	NA	NA	NA	NA	AA	BB	AA	AA	BB	AA	BB	BB	AA	BB	BB	BB	AA	AA	BB	AA	AA	BB	BB	BB	AA	BB	BB	BB	BB	BB	BB	BB	AA	BB	BB	BB	AA
n8646	SNP	3	35.445	Sme2.5_03635.1	70671	49159	2e-40	E03	sb15	1435368	SL2.50ch03	1447803	6e-21	ST4.03ch03	41400699	1e-27	AA	BB	AA	AA	BB	AA	BB	BB	AB	BB	BB	BB	AA	AA	AA	AA	AA	AA	BB	BB	AA	BB	BB	BB	BB	AA	BB	BB	AA	BB	BB	AB	AA
n39339	SNP	3	36.783	Sme2.5_04299.1	87293	37603	1e-38	E03	sb15	1401274	NS	NS	NS	NS	NS	NS	AB	BB	AA	AA	BB	AA	BB	BB	AA	BB	BB	BB	AA	AA	AA	AA	AA	AB	BB	AB	AA	BB	BB	BB	BB	AA	BB	BB	AA	BB	BB	AB	AA
n54225	SNP	3	38.097	NS	NS	NS	NS	NS	NS	NS	NS	NS	NS	NS	NS	NS	AB	BB	AA	AA	BB	AA	BB	BB	AA	BB	BB	BB	AA	AA	AA	AA	AA	AB	BB	BB	AA	BB	BB	BB	BB	BB	BB	BB	AA	AA	BB	AB	AA
n68039	SNP	3	39.343	Sme2.5_04793.1	89677	13884	1e-38	E03	sb15	1370376	NS	NS	NS	NS	NS	NS	AB	BB	AA	AA	AB	AA	BB	BB	AA	BB	BB	BB	AA	AA	AA	AA	AA	AA	BB	BB	AA	BB	BB	BB	BB	AA	BB	BB	AA	BB	BB	AA	AA
n23163	SNP	3	40.358	Sme2.5_06954.1	31474	8724	1e-38	E03	sb11	8177782	NS	NS	NS	NS	NS	NS	AA	BB	AA	AA	BB	AA	BB	BB	AA	BB	BB	BB	AA	AA	AA	AA	AA	AA	BB	BB	AA	BB	BB	BB	BB	BB	BB	BB	AA	AA	AA	BB	AA
CDX121b	AFLP	3	41.187	NA	NA	NA	NA	NA	NA	NA	NA	NA	NA	NA	NA	NA	AA	BB	AA	AA	BB	AA	BB	BB	AA	BB	BB	BB	AA	AA	AA	AA	AA	AA	BB	BB	AA	BB	BB	BB	BB	BB	BB	BB	AA	AA	AA	BB	AA
n49220	SNP	3	42.701	Sme2.5_06652.1	32907	30046	1e-38	E03	sb14	7959814	SL2.50ch03	3584636	2e-35	ST4.03ch03	42259101	4e-32	AA	BB	AA	AA	BB	AA	BB	BB	BB	BB	BB	BB	AA	AB	AA	AA	AA	BB	BB	BB	AA	BB	BB	BB	BB	BB	BB	BB	AA	AB	AA	AA	AA
CPI395a	AFLP	3	47.911	NA	NA	NA	NA	NA	NA	NA	NA	NA	NA	NA	NA	NA	AA	BB	AA	AA	BB	AA	BB	BB	AA	AA	BB	BB	AA	AA	AA	AA	BB	BB	BB	BB	AA	BB	BB	BB	BB	BB	BB	BB	AA	AA	AA	AA	AA
n9320	SNP	3	52.321	Sme2.5_00059.1	259345	122585	2e-40	E03	sb15	1827740	NS	NS	NS	NS	NS	NS	AA	BB	AA	AA	BB	AA	BB	BB	AB	AB	BB	BB	AA	AA	BB	AA	BB	BB	BB	BB	AA	BB	BB	BB	AA	BB	BB	BB	AA	AA	AA	AA	AA
EEMS49	SSR	3	54.832	NA	NA	NA	NA	NA	NA	NA	NA	NA	NA	NA	NA	NA	AA	BB	AA	AA	BB	AA	BB	BB	AA	AA	BB	BB	AA	AA	BB	AA	BB	BB	BB	BB	AA	BB	BB	BB	AA	BB	BB	BB	AA	AA	AA	AA	AA
n66667	SNP	3	59.212	Sme2.5_06694.1	60972	45328	2e-40	E03	sb16	46091383	SL2.50ch03	52548122	1e-27	ST4.03ch03	45949363	3e-29	AB	BB	AA	AA	BB	AA	BB	BB	BB	AA	BB	BB	AA	AA	BB	AA	BB	BB	BB	BB	AA	BB	AA	BB	AA	BB	BB	BB	AA	AA	AA	AA	AA
n65979	SNP	3	60.743	Sme2.5_09997.1	23703	7626	2e-40	E03	sb16	46121100	NS	NS	NS	NS	NS	NS	AB	BB	AA	AA	BB	AA	BB	BB	AB	AA	BB	BB	AB	AA	BB	AA	BB	BB	BB	BB	AA	AB	AA	BB	AA	BB	BB	BB	AA	AB	AA	AA	AA
n95278	SNP	3	66.086	Sme2.5_00061.1	281868	55998	1e-38	E03	sb16	53147766	SL2.50ch03	59626333	2e-16	ST4.03ch03	47422769	2e-31	BB	BB	AA	AA	BB	AA	BB	BB	AB	AA	AA	AA	AA	AA	BB	AA	BB	BB	AA	BB	BB	BB	AA	BB	AA	BB	BB	BB	AA	AA	BB	AA	AA
n37643	SNP	3	69.756	Sme2.5_02030.1	79291	57741	1e-38	E03	sb16	53465094	NS	NS	NS	NS	NS	NS	AB	BB	AA	AA	BB	AA	BB	BB	AB	AA	AA	AA	AB	AA	BB	AA	BB	BB	AA	BB	BB	BB	AA	BB	AA	AB	BB	BB	AA	AA	BB	AA	AA
n33030	SNP	3	71.467	Sme2.5_02465.1	91489	69783	2e-40	E03	sb16	53415127	SL2.50ch03	59992156	4e-33	ST4.03ch03	48040809	3e-33	AA	BB	AA	AA	BB	AA	BB	BB	AA	AA	AA	AA	AA	AA	BB	AA	BB	BB	AA	BB	BB	BB	AA	BB	AA	AA	BB	BB	AA	AA	BB	AA	AA
n128201	SNP	3	72.577	Sme2.5_02030.1	79291	63292	2e-40	E03	sb16	53465094	SL2.50ch03	60013610	2e-26	ST4.03ch03	48085950	2e-26	BB	BB	AA	AA	BB	AA	BB	BB	BB	AA	AA	AA	BB	AA	BB	AA	BB	BB	AA	BB	BB	BB	AA	BB	AA	AA	BB	BB	AA	AA	BB	AA	AA
n78953	SNP	3	75.436	Sme2.5_00861.1	140256	28179	2e-40	E03	sb14	6774197	NS	NS	NS	ST4.03ch03	49191586	6e-21	AB	AA	AA	AB	BB	AA	BB	BB	AB	AA	AA	AA	AA	AA	BB	AA	BB	BB	AA	BB	BB	BB	BB	BB	AA	AB	BB	BB	AA	AA	AA	AA	AA
n92905	SNP	3	76.746	Sme2.5_05868.1	38509	23346	2e-40	E03	sb16	54117672	NS	NS	NS	NS	NS	NS	AB	AA	AA	AA	BB	AA	BB	BB	BB	AA	AA	AA	AA	AA	BB	AA	BB	BB	AA	BB	BB	BB	BB	BB	AA	BB	BB	BB	AA	AA	AA	AA	AA
n35224	SNP	3	78.066	Sme2.5_05868.1	38509	16843	5e-37	E03	sb16	54117672	NS	NS	NS	NS	NS	NS	AB	AA	AA	AA	BB	AB	BB	BB	AB	AB	AA	AA	AA	AA	BB	AA	BB	BB	AA	BB	BB	AB	AB	BB	AA	BB	BB	BB	AA	AA	AA	AA	AA
n77794	SNP	3	80.148	Sme2.5_00861.1	140256	62784	1e-38	E03	sb14	6774197	NS	NS	NS	NS	NS	NS	AA	AA	AA	AB	BB	AA	BB	BB	AB	AB	AA	AA	AA	AA	BB	AA	BB	BB	AA	BB	AA	AB	AB	BB	AA	AB	BB	BB	AA	AA	AA	AA	AA
n63031	SNP	3	81.905	Sme2.5_00861.1	140256	115058	2e-40	E03	sb14	6774197	SL2.50ch09	28018273	1e-28	ST4.03ch09	32667210	2e-31	AA	AA	AA	AA	BB	AA	BB	BB	AA	AA	AA	AA	AA	AA	BB	AA	BB	BB	AA	BB	AA	BB	BB	BB	AA	BB	BB	BB	AA	AA	AA	AA	AA
n64876	SNP	3	85.028	Sme2.5_00048.1	253052	77568	1e-38	E03	sb16	56416724	NS	NS	NS	NS	NS	NS	AB	AA	AA	AA	BB	AA	BB	AB	AB	AA	AA	AA	AA	AA	BB	AA	BB	BB	AA	BB	AA	AA	BB	BB	AA	BB	BB	BB	BB	AA	AA	AA	AA
n63223	SNP	3	87.346	Sme2.5_00048.1	253052	149905	2e-40	E03	sb16	56416724	SL2.50ch03	62385974	5e-32	ST4.03ch03	51480060	4e-32	AB	AA	AA	AA	BB	AA	BB	BB	AA	AA	AA	AA	AA	AA	BB	AA	BB	AA	AA	BB	AA	AA	BB	BB	AA	BB	BB	BB	BB	AA	AA	AA	AA
n41660	SNP	3	95.324	Sme2.5_04215.1	52006	28180	1e-38	E03	sb16	58626139	NS	NS	NS	NS	NS	NS	AB	AA	AA	AA	AA	AA	AA	AA	AA	AA	BB	AA	AA	AA	BB	BB	AA	AA	AA	BB	AA	BB	BB	BB	BB	AA	BB	BB	BB	BB	AA	AA	AA
n3233	SNP	3	99.131	Sme2.5_11320.1	17604	5243	1e-38	E03	sb16	58649750	SL2.50ch03	64592002	2e-31	ST4.03ch03	54728442	7e-30	BB	AA	AA	AA	AA	AA	AA	AB	AA	AA	AA	AB	AB	AA	BB	BB	AA	AA	AA	BB	AA	AB	BB	BB	BB	AA	BB	BB	BB	BB	AA	AA	AA
n2223	SNP	3	104.236	Sme2.5_00170.1	181212	127472	1e-38	E03	sb16	59898099	NS	NS	NS	NS	NS	NS	AB	AA	BB	AA	AA	AA	BB	AB	AA	AA	BB	AB	BB	AB	BB	BB	AA	AA	AA	BB	AA	BB	AB	BB	BB	BB	BB	BB	BB	AA	BB	AA	AA
r24210	SNP	3	111.227	Sme2.5_01417.1	93158	37430	2e-40	E03	sb16	60996776	NS	NS	NS	NS	NS	NS	AB	AA	BB	AA	AA	BB	AB	BB	AA	AA	BB	AB	BB	AA	AB	BB	AA	AA	AA	BB	BB	BB	AB	BB	BB	AA	BB	BB	BB	AA	BB	AA	AA
SmFL26D15A.129	SSR	3	112.654	NA	NA	NA	NA	NA	NA	NA	NA	NA	NA	NA	NA	NA	AA	AA	BB	AA	AA	BB	AA	BB	AA	AA	BB	AB	BB	AA	BB	BB	AA	AA	AA	BB	BB	BB	BB	BB	BB	AA	BB	BB	BB	AA	BB	AA	AA
n97099	SNP	3	114.517	Sme2.5_00125.1	205658	201151	2e-40	E03	sb16	61158455	NS	NS	NS	NS	NS	NS	AA	AA	AB	AA	AA	BB	AA	BB	AA	AA	BB	AA	BB	AA	BB	BB	AA	AA	AA	BB	BB	BB	BB	BB	BB	AA	BB	BB	BB	AA	BB	AA	AA
n54424	SNP	3	116.399	Sme2.5_00125.1	205658	197803	1e-38	E03	sb16	61158455	NS	NS	NS	NS	NS	NS	AA	AA	AB	AA	AA	BB	AA	BB	AA	AA	BB	BB	BB	AB	BB	BB	AA	AA	AA	BB	BB	BB	BB	BB	BB	AA	BB	BB	BB	AA	BB	AB	AA
n5568	SNP	3	118.183	Sme2.5_04444.1	49940	5049	2e-40	E03	sb16	61694960	NS	NS	NS	NS	NS	NS	AA	AA	BB	AA	AA	BB	AA	BB	AA	AA	BB	AB	BB	AA	BB	BB	AA	AA	AA	BB	BB	BB	BB	BB	BB	AA	BB	BB	BB	AA	BB	AA	AA
n43434	SNP	3	121.087	Sme2.5_00155.1	187483	156999	1e-38	E03	sb16	61977457	NS	NS	NS	NS	NS	NS	AA	AA	BB	BB	AA	BB	AA	BB	AA	AA	BB	BB	BB	AA	BB	AA	AA	AA	BB	BB	BB	BB	BB	BB	BB	AA	BB	BB	BB	AA	BB	AA	AA
n97708	SNP	3	121.882	Sme2.5_00140.1	192853	74369	2e-40	E03	sb16	61797947	NS	NS	NS	NS	NS	NS	AA	AA	AB	BB	AA	BB	AA	BB	AA	AA	BB	BB	AA	AA	BB	AA	AA	AA	BB	BB	BB	BB	BB	BB	BB	AA	BB	BB	BB	AA	BB	AA	AA
n54824	SNP	3	122.82	Sme2.5_00140.1	192853	157218	2e-40	E03	sb16	61797947	SL2.50ch03	67803271	1e-32	ST4.03ch03	58662227	6e-31	AA	AA	AB	BB	AA	BB	AA	BB	AA	AA	BB	AB	BB	AA	BB	AA	AA	AA	BB	BB	BB	BB	BB	BB	BB	AA	BB	BB	BB	AA	BB	AA	AA
n83993	SNP	3	125.76	Sme2.5_03124.1	63423	41421	2e-40	E03	sb16	62361667	NS	NS	NS	NS	NS	NS	AB	AA	AB	BB	AA	BB	AA	BB	AA	AA	BB	BB	AA	AA	BB	AA	AA	AA	BB	BB	BB	BB	BB	BB	BB	AA	AA	BB	BB	AA	BB	BB	BB
n59014	SNP	3	127.369	Sme2.5_00049.1	245962	54323	2e-40	E03	sb16	62590769	SL2.50ch03	68475765	5e-32	ST4.03ch03	59455959	9e-34	AB	AA	AB	AA	AA	BB	AA	AB	AA	AA	BB	AB	AA	AA	BB	AA	AA	AA	BB	BB	BB	BB	AA	BB	AA	AA	AA	BB	BB	AA	BB	BB	BB
n63544	SNP	3	128.802	Sme2.5_00049.1	245962	52178	1e-38	E03	sb16	62590769	NS	NS	NS	NS	NS	NS	AA	AA	AA	AA	AA	BB	AA	BB	AB	AA	BB	BB	AA	AA	BB	AA	AA	AA	BB	BB	BB	BB	AA	BB	AA	AA	AA	BB	BB	AB	BB	BB	BB
r31417	SNP	3	129.512	Sme2.5_02219.1	100138	94083	1e-38	E03	sb16	62423987	NS	NS	NS	NS	NS	NS	AB	AA	BB	BB	AA	BB	AA	BB	AB	AA	BB	BB	AA	AA	BB	AA	AA	AA	BB	BB	BB	BB	AA	BB	AA	AA	AA	BB	BB	AA	BB	BB	BB
n73727	SNP	3	130.632	Sme2.5_00049.1	245962	65562	2e-40	E03	sb16	62590769	NS	NS	NS	ST4.03ch03	59468681	4e-32	AB	AA	AB	AB	AA	AB	AA	BB	AB	AA	BB	BB	AA	AA	BB	AA	AA	AA	BB	BB	BB	BB	AA	BB	AA	AA	AA	BB	BB	AA	BB	BB	BB
n8266	SNP	3	131.956	Sme2.5_00049.1	245962	101135	2e-40	E03	sb16	62590769	NS	NS	NS	NS	NS	NS	AB	AA	AB	AB	AA	AB	AA	BB	AB	AA	AB	BB	AA	BB	BB	AA	AA	AA	BB	BB	BB	AA	AA	BB	AB	AA	AA	BB	BB	AA	AA	BB	BB
r10662	SNP	3	134.236	Sme2.5_00372.1	148654	15937	2e-40	E03	sb16	63203859	NS	NS	NS	NS	NS	NS	AA	AA	AB	BB	AA	AB	AA	BB	AA	AA	AB	AB	AA	AA	BB	AA	AA	AA	BB	BB	BB	AB	AA	BB	AA	AA	AA	BB	BB	BB	AA	BB	BB
n2078	SNP	3	134.328	Sme2.5_00372.1	148654	16046	2e-40	E03	sb16	63203859	NS	NS	NS	NS	NS	NS	AA	AA	AB	BB	AA	AB	AA	BB	AA	AA	AB	AB	AA	AA	BB	AA	AA	AA	BB	BB	BB	AB	AA	BB	AA	AA	AA	BB	BB	BB	AA	BB	BB
n18339	SNP	3	136.697	Sme2.5_00372.1	148654	131816	2e-40	E03	sb16	63203859	NS	NS	NS	NS	NS	NS	AA	AA	BB	BB	AA	BB	AA	BB	AB	AA	BB	AB	AA	AA	BB	AA	AA	AA	BB	BB	BB	BB	AA	BB	AA	AA	AA	BB	BB	BB	AA	BB	BB
n83049	SNP	3	137.68	Sme2.5_00372.1	148654	107265	2e-40	E03	sb16	63203859	SL2.50ch03	69188207	7e-16	ST4.03ch03	60389764	3e-19	AA	AA	BB	BB	AA	AA	AA	BB	AA	AA	BB	BB	AA	AA	BB	AA	AA	AA	BB	BB	BB	BB	AA	BB	AA	AA	AA	BB	BB	BB	AA	BB	BB
n30000	SNP	3	138.624	Sme2.5_00946.1	109759	3349	2e-40	E03	sb16	63347696	NS	NS	NS	NS	NS	NS	AA	AA	AB	BB	AA	BB	AA	BB	AA	AA	BB	AA	AA	AA	BB	AA	AA	AA	BB	BB	BB	BB	AA	BB	AA	AA	AA	BB	BB	BB	AA	BB	BB
n80628	SNP	3	139.172	Sme2.5_00946.1	109759	39861	2e-40	E03	sb16	63347696	NS	NS	NS	NS	NS	NS	AA	AA	AA	BB	AA	AA	AA	BB	AA	AA	BB	BB	AA	AA	BB	AA	AA	AA	BB	BB	BB	BB	AA	BB	AA	AA	AA	BB	BB	BB	AA	BB	BB
n76683	SNP	3	140.547	Sme2.5_24304.1	3285	483	2e-40	E03	sb16	63352937	NS	NS	NS	NS	NS	NS	AA	AA	AB	BB	AA	AB	AA	BB	AA	AA	BB	BB	AA	AA	BB	AA	AA	AA	BB	BB	BB	BB	AA	BB	AA	AA	AA	BB	BB	BB	AA	BB	BB
n65471	SNP	3	142.135	Sme2.5_00007.1	341737	171756	2e-40	E03	sb16	63782269	NS	NS	NS	NS	NS	NS	AA	AA	AA	BB	AA	AB	AA	BB	AA	AA	BB	AA	AA	AA	BB	AA	AA	AA	BB	BB	BB	BB	AA	BB	AA	AA	AA	BB	BB	BB	AA	BB	BB
AE002M17C.196	SSR	4	0	NA	NA	NA	NA	NA	NA	NA	NA	NA	NA	NA	NA	NA	BB	BB	AA	AA	AA	AA	AA	AA	BB	BB	AA	BB	BB	AA	AA	AA	AA	AA	AA	BB	BB	AA	AA	AA	AA	BB	BB	BB	AA	AA	AA	AA	AA
COO194a	AFLP	4	2.091	NA	NA	NA	NA	NA	NA	NA	NA	NA	NA	NA	NA	NA	AA	BB	AA	AA	AA	AA	AA	AA	AA	BB	BB	BB	AA	AA	AA	AA	AA	AA	AA	BB	BB	AA	AA	AA	AA	BB	BB	BB	AA	AA	AA	AA	AA
CPI113b	AFLP	4	2.624	NA	NA	NA	NA	NA	NA	NA	NA	NA	NA	NA	NA	NA	BB	BB	AA	AA	AA	AA	AA	AA	BB	BB	BB	BB	BB	AA	BB	AA	AA	AA	AA	BB	BB	AA	AA	AA	AA	BB	BB	BB	AA	AA	AA	BB	AA
n48734	SNP	4	3.864	Sme2.5_02517.1	71136	60803	2e-40	E04	sb17	34513	NS	NS	NS	NS	NS	NS	BB	BB	AA	AA	AA	AA	AA	AA	BB	BB	BB	BB	AA	AA	BB	AA	AA	AA	AA	BB	BB	AA	AA	AA	AA	BB	BB	BB	AA	AA	AA	BB	AA
n17352	SNP	4	4.694	Sme2.5_00681.1	123024	114953	1e-38	E04	sb17	611128	NS	NS	NS	NS	NS	NS	BB	BB	AA	AA	AA	AA	AA	AA	AB	BB	BB	BB	BB	AA	BB	AA	AA	AA	AA	BB	BB	AA	AA	AA	AA	BB	BB	BB	AA	AA	AA	BB	AA
n39236	SNP	4	6.95	Sme2.5_00681.1	123024	55547	2e-40	E04	sb17	611128	SL2.50ch10	619174	1e-33	ST4.03ch10	831623	2e-35	AA	BB	AA	AA	AA	AA	AA	AA	AA	BB	BB	BB	BB	AA	AA	AA	AA	AA	AA	BB	BB	AA	BB	AA	AA	BB	BB	BB	AA	AA	AA	AB	AA
n6029	SNP	4	9.798	Sme2.5_04102.1	150278	149008	2e-40	E04	sb17	1169192	NS	NS	NS	NS	NS	NS	AA	BB	AA	AA	AA	AA	AA	AA	AA	BB	BB	BB	AA	AA	AA	AA	AA	AA	AA	BB	AA	AA	BB	AA	AA	BB	BB	BB	AA	AA	AA	AA	AA
n11471	SNP	4	14.594	Sme2.5_04102.1	150278	113670	2e-40	E04	sb17	1169192	NS	NS	NS	NS	NS	NS	AA	BB	AB	AA	AA	AA	AA	AA	AB	BB	BB	BB	AB	AB	AA	AB	AA	AA	AA	BB	AA	AA	BB	AA	AA	BB	BB	BB	AA	AA	AA	AA	AA
n25723	SNP	4	17.176	Sme2.5_04102.1	150278	17901	2e-40	E04	sb17	1169192	SL2.50ch10	1224542	5e-32	ST4.03ch10	1703620	2e-30	AB	BB	AA	AA	AA	AA	AA	AA	AA	BB	BB	BB	AA	AA	AA	BB	AA	AA	AA	BB	AA	AA	BB	AA	AA	BB	BB	BB	AA	AA	AA	AA	AA
n79696	SNP	4	28.985	Sme2.5_01907.1	132913	124014	1e-38	E04	sb17	1852494	NS	NS	NS	NS	NS	NS	AA	BB	BB	AA	AA	BB	AA	AA	AA	BB	AA	BB	BB	AA	AA	BB	AA	AA	AA	AA	AA	BB	AA	AA	AA	BB	BB	BB	AA	AA	BB	AA	AA
n17363	SNP	4	36.274	Sme2.5_00323.1	154669	119691	1e-38	E04	sb17	2176678	NS	NS	NS	NS	NS	NS	AB	AA	BB	AA	AA	BB	AA	AA	AA	BB	AA	AA	AA	AA	AA	BB	AA	AA	AA	AA	AA	AA	AA	AA	AA	AA	BB	BB	BB	AA	BB	AA	AA
n10163	SNP	4	38.849	Sme2.5_00323.1	154669	54383	1e-38	E04	sb17	2176678	NS	NS	NS	NS	NS	NS	AA	AA	BB	AA	AA	AA	AA	AA	AA	BB	AA	AA	BB	AA	AA	AB	AA	AA	AA	AA	AA	BB	AA	AA	AA	AA	BB	BB	BB	AA	BB	AA	AA
n58391	SNP	4	40.286	Sme2.5_01757.1	118557	44353	2e-40	E04	sb17	2285506	NS	NS	NS	NS	NS	NS	AA	AA	BB	AA	AA	BB	AA	AA	AA	BB	AA	AA	BB	AA	AA	BB	AA	AA	AA	AA	AA	BB	AA	AA	AA	AA	BB	BB	BB	AA	BB	AA	AA
n66911	SNP	4	42.565	Sme2.5_01757.1	118557	113547	2e-40	E04	sb17	2285506	NS	NS	NS	NS	NS	NS	AA	AA	BB	AA	AA	BB	AA	AA	AA	BB	AA	AA	BB	BB	AA	BB	AA	AA	AA	AA	AA	BB	AA	AA	AA	AA	BB	BB	BB	AA	BB	AA	AA
r43397	SNP	4	44.332	Sme2.5_04314.1	51157	7220	2e-40	E04	sb17	2410173	NS	NS	NS	ST4.03ch10	3809857	2e-30	AB	AA	BB	AA	AA	BB	AA	AA	AA	BB	AA	AA	BB	BB	AA	BB	AA	AA	AA	AA	AA	AB	AA	AA	AA	AA	BB	BB	BB	AA	BB	AA	AA
n92489	SNP	4	48.416	Sme2.5_00571.1	130040	111574	2e-40	E04	sb17	2566799	NS	NS	NS	NS	NS	NS	AA	AA	BB	AA	AA	BB	AA	AA	AA	BB	AA	AA	BB	BB	BB	BB	AA	AA	AA	AA	AA	BB	AA	AA	AA	AA	BB	BB	BB	AA	BB	AA	AA
EM117	SSR	4	55.068	NA	NA	NA	NA	NA	NA	NA	NA	NA	NA	NA	NA	NA	BB	AA	BB	AA	AA	BB	BB	AA	AA	BB	AA	AA	BB	AA	BB	BB	AA	AA	AA	AA	AA	AA	BB	AA	AA	AA	BB	AA	BB	BB	BB	AA	BB
n44419	SNP	4	56.591	Sme2.5_14321.1	11995	8790	2e-40	E11	sb46inv	5940401	NS	NS	NS	ST4.03ch11	10581986	2e-25	BB	AA	BB	AA	AA	BB	BB	AA	AA	BB	AA	AA	BB	AA	BB	BB	AA	AA	AA	AA	AA	AA	BB	AA	AA	AA	BB	AA	BB	AB	BB	AA	BB
n48262	SNP	4	57.287	Sme2.5_10749.1	29778	17346	2e-40	NS	NS	NS	NS	NS	NS	NS	NS	NS	BB	AA	BB	BB	AA	BB	BB	AA	AA	BB	AA	AA	BB	AA	BB	BB	AA	AA	AA	AA	AA	AA	BB	AA	AA	AA	BB	AA	BB	BB	BB	AA	BB
COP142a	AFLP	4	59.234	NA	NA	NA	NA	NA	NA	NA	NA	NA	NA	NA	NA	NA	AA	BB	BB	AA	AA	BB	BB	AA	AA	BB	AA	AA	BB	AA	AA	BB	AA	AA	AA	AA	AA	AA	AA	AA	AA	AA	BB	AA	BB	BB	BB	AA	BB
n28654	SNP	4	60.99	Sme2.5_20618.1	5240	3157	5e-37	NS	NS	NS	NS	NS	NS	NS	NS	NS	AA	BB	BB	AA	AA	BB	BB	AA	AA	BB	AA	AA	BB	AA	BB	BB	AA	AA	AA	AA	AA	AA	AA	AA	AA	AA	BB	AA	AA	BB	BB	AA	BB
n83142	SNP	4	62.206	Sme2.5_03696.1	64517	16329	1e-38	E04	sb18	54950267	NS	NS	NS	ST4.03ch04	58235657	3e-18	AA	BB	BB	AA	AA	BB	BB	AA	AA	BB	AA	AA	BB	AA	BB	BB	AA	AA	AA	AA	BB	AA	BB	AA	AA	AA	BB	BB	BB	AB	BB	AA	BB
n17550	SNP	4	63.129	Sme2.5_07325.1	29936	26836	1e-38	E07	sb27	7718990	NS	NS	NS	NS	NS	NS	AA	BB	BB	AA	AA	BB	BB	AA	AA	BB	AA	AA	BB	AA	BB	BB	AA	AA	AA	AA	BB	AA	BB	AA	AA	AA	BB	BB	BB	BB	BB	AA	BB
n781761	SNP	4	63.914	Sme2.5_07325.1	29936	24379	5e-37	E07	sb27	7718990	NS	NS	NS	NS	NS	NS	AA	BB	BB	AA	AA	BB	BB	AA	AA	BB	AA	AA	BB	AA	BB	BB	AA	AA	AA	AA	AA	AA	AA	AA	AA	AA	BB	BB	AA	BB	BB	AA	BB
n80477	SNP	4	65.025	Sme2.5_08351.1	26100	2450	2e-40	E04	sb18	55389793	NS	NS	NS	NS	NS	NS	AA	BB	BB	AA	AA	BB	BB	BB	AA	BB	AA	AA	BB	AA	BB	BB	AA	AA	AA	AA	AA	AA	AA	AA	AA	AA	BB	BB	AA	BB	BB	AA	BB
EEMS20	SSR	4	65.498	NA	NA	NA	NA	NA	NA	NA	NA	NA	NA	NA	NA	NA	AA	BB	BB	AA	AA	BB	BB	BB	AA	BB	AA	AA	BB	AA	BB	BB	AA	AA	AA	AA	BB	AA	BB	AA	AA	AA	BB	BB	AA	BB	BB	AA	BB
n55235	SNP	4	66.437	Sme2.5_04395.1	50348	5348	2e-40	E04	sb18	55433495	NS	NS	NS	NS	NS	NS	AA	BB	BB	AA	AA	BB	BB	BB	AA	BB	AA	AA	BB	AA	BB	BB	AA	AA	AA	AA	AA	AA	AA	AA	AA	AA	BB	BB	AA	BB	BB	AA	BB
n29074	SNP	4	67.207	Sme2.5_11336.1	17581	10613	2e-40	E04	sb18	55377211	SL2.50ch04	57783871	3e-19	ST4.03ch04	58766101	2e-16	AA	BB	BB	AA	AA	BB	BB	BB	AA	BB	AA	AA	BB	AA	BB	BB	AA	AA	AA	AA	AB	AA	AA	AA	AA	AA	BB	BB	AA	BB	BB	AA	BB
n16531	SNP	4	71.198	Sme2.5_08430.1	50008	16097	2e-40	E04	sb18	56313521	NS	NS	NS	NS	NS	NS	BB	BB	BB	AA	AA	BB	BB	BB	AA	BB	AA	AA	BB	AB	BB	BB	AA	AA	AA	AA	AB	BB	AA	AA	AA	AA	BB	BB	BB	AA	BB	AA	BB
n62232	SNP	4	73.239	Sme2.5_01369.1	97034	81083	2e-40	E04	sb18	56189845	NS	NS	NS	NS	NS	NS	BB	BB	BB	AB	AA	AA	BB	BB	AA	BB	AA	AA	BB	AB	BB	BB	AA	AA	AA	AA	BB	BB	AA	AA	AA	AA	BB	BB	BB	AA	BB	AA	BB
n44732	SNP	4	78.399	Sme2.5_00648.1	124823	47924	2e-40	NS	NS	NS	NS	NS	NS	NS	NS	NS	AA	BB	BB	AA	AA	BB	BB	BB	AA	BB	AA	AA	BB	BB	BB	BB	BB	AA	BB	AA	BB	BB	AA	AA	AA	AA	BB	BB	BB	AA	BB	AA	BB
n54340	SNP	4	79.373	Sme2.5_15084.1	11785	7170	1e-38	E04	sb18	56708030	NS	NS	NS	NS	NS	NS	AB	BB	BB	AA	AA	BB	BB	BB	AA	BB	AA	AA	BB	AB	BB	BB	BB	AA	BB	AA	BB	BB	AA	AA	AA	AA	BB	BB	BB	AA	BB	AA	BB
n40867	SNP	4	80.271	Sme2.5_00375.1	148347	48244	2e-40	E04	sb18	56918449	NS	NS	NS	NS	NS	NS	AB	BB	BB	AA	AA	BB	BB	BB	AA	BB	AA	AA	BB	BB	BB	BB	BB	AA	BB	AA	BB	BB	AA	AA	AA	AA	BB	BB	BB	AA	BB	AA	BB
n69670	SNP	4	82.029	Sme2.5_07210.1	64319	11145	2e-40	E04	sb18	57136338	SL2.50ch04	59545524	2e-31	ST4.03ch04	62264965	9e-34	AA	BB	AA	BB	AA	BB	BB	BB	AA	BB	AA	AA	BB	BB	BB	BB	BB	AA	AA	AA	AA	AA	AA	AA	AA	AA	BB	BB	BB	AA	BB	AA	BB
n736081	SNP	4	83.936	Sme2.5_07210.1	64319	6184	2e-40	E04	sb18	57136338	NS	NS	NS	NS	NS	NS	BB	BB	AA	BB	AA	BB	BB	BB	AA	BB	AA	AA	BB	BB	BB	BB	BB	AA	BB	AA	AA	BB	AA	AA	AA	AA	BB	BB	BB	AA	BB	AA	BB
n41177	SNP	4	84.87	Sme2.5_07210.1	64319	22354	2e-40	E04	sb18	57136338	NS	NS	NS	NS	NS	NS	BB	BB	AA	BB	AA	BB	BB	BB	AA	BB	AA	AA	BB	BB	BB	BB	BB	BB	BB	AA	AA	BB	AA	AA	BB	AA	BB	BB	BB	AA	BB	AA	BB
n27867	SNP	4	86.122	Sme2.5_00398.1	328177	277331	2e-40	E04	sb18	57213919	NS	NS	NS	NS	NS	NS	BB	BB	AA	BB	AA	BB	BB	BB	AA	BB	AA	AA	BB	BB	BB	AB	BB	AA	BB	AA	AA	BB	AA	AA	BB	AA	BB	BB	BB	AA	BB	AA	AA
n44534	SNP	4	87.055	Sme2.5_00398.1	328177	277745	2e-40	E04	sb18	57213919	NS	NS	NS	NS	NS	NS	BB	BB	AA	BB	AA	BB	BB	BB	AA	BB	AA	AA	BB	BB	BB	BB	BB	AA	BB	AA	AA	BB	AA	AA	BB	AA	BB	BB	BB	AA	BB	AA	AA
n9690	SNP	4	93.057	Sme2.5_04651.1	55359	3591	1e-38	E04	sb18	58126519	SL2.50ch04	60544942	5e-32	ST4.03ch04	64066128	9e-34	AA	BB	AA	BB	AA	BB	BB	AA	AA	BB	AA	AA	BB	BB	AA	BB	BB	AA	AA	BB	AA	BB	AA	AA	BB	AA	BB	BB	BB	AA	AA	AA	AA
n68189	SNP	4	93.906	Sme2.5_04651.1	55359	14123	1e-38	E04	sb18	58126519	NS	NS	NS	ST4.03ch04	64061034	7e-25	AA	BB	AA	BB	AA	BB	BB	AA	AA	BB	AA	AA	BB	BB	AA	BB	BB	AA	AA	BB	AA	BB	AA	AA	BB	AA	BB	BB	BB	AA	AA	AA	AA
r32019	SNP	4	95.467	Sme2.5_02306.1	74509	50179	1e-38	E04	sb18	58172092	NS	NS	NS	NS	NS	NS	AB	BB	AA	BB	AA	BB	AB	AA	AA	BB	AA	AA	BB	BB	AA	BB	BB	AA	AA	BB	AA	BB	AA	AA	BB	AA	BB	BB	BB	AA	AA	AA	AA
n93474	SNP	4	99.106	Sme2.5_00886.1	161140	124077	1e-38	E04	sb18	58801532	NS	NS	NS	NS	NS	NS	AA	AA	AA	AB	AA	AA	AB	AA	AA	BB	AA	AA	BB	BB	AA	BB	BB	AA	AA	BB	AA	BB	AA	AA	BB	AA	BB	BB	BB	AA	AA	AA	AA
n63911	SNP	4	101.144	Sme2.5_00544.1	132648	125235	1e-38	E04	sb18	58740115	SL2.50ch04	61173964	8e-35	ST4.03ch04	64913431	3e-33	AA	AA	AA	BB	AA	AA	AA	AA	AA	BB	AA	AA	BB	BB	AA	BB	BB	AA	AA	BB	AA	BB	AA	AA	BB	AA	BB	BB	BB	AA	AA	AA	AA
n26351	SNP	4	102.262	Sme2.5_00544.1	132648	92074	2e-40	E04	sb18	58740115	NS	NS	NS	NS	NS	NS	AA	AA	AA	BB	AA	AA	AA	AA	AA	BB	AA	AA	BB	BB	AA	BB	BB	AA	AA	BB	AA	BB	AA	AA	BB	AA	BB	BB	BB	AA	AA	AA	AA
n38638	SNP	4	104.413	Sme2.5_01158.1	185175	15998	1e-38	E04	sb18	58852526	SL2.50ch04	61278001	2e-30	ST4.03ch04	65038470	4e-32	AB	AA	AA	BB	AA	AA	AB	AA	AA	BB	AA	AA	AB	BB	AA	BB	BB	AA	AA	BB	AA	BB	AA	AA	BB	AA	BB	BB	BB	AA	AA	AA	AA
n72310	SNP	4	112.095	Sme2.5_00924.1	110426	78450	1e-38	E04	sb18	60058888	NS	NS	NS	NS	NS	NS	AA	AA	AA	AA	BB	AA	AA	AA	AA	AA	AA	AA	BB	BB	AA	BB	BB	BB	BB	BB	AA	BB	AA	BB	BB	AA	BB	BB	BB	AA	AA	AA	AA
n66264	SNP	4	115.835	Sme2.5_04742.1	47286	10279	1e-38	E04	sb18	60568954	NS	NS	NS	NS	NS	NS	BB	AA	AA	AA	AA	AA	AA	AA	AB	AA	AA	AA	BB	BB	AA	BB	BB	BB	BB	AA	AA	BB	AA	BB	BB	AA	BB	BB	BB	AA	AA	BB	AA
n6613	SNP	4	122.39	Sme2.5_07264.1	31209	20803	1e-38	E04	sb18	61133116	NS	NS	NS	NS	NS	NS	BB	AA	AA	AA	AA	AA	AB	BB	BB	AA	AA	AA	AA	BB	AA	AA	BB	BB	BB	AA	AA	BB	AA	BB	BB	AA	BB	BB	BB	AA	AA	BB	AA
CPL250a	AFLP	4	123.342	NA	NA	NA	NA	NA	NA	NA	NA	NA	NA	NA	NA	NA	BB	AA	AA	AA	AA	AA	AA	BB	BB	AA	AA	AA	AA	BB	AA	AA	BB	BB	BB	AA	AA	BB	AA	BB	BB	AA	BB	BB	BB	AA	AA	BB	AA
n26997	SNP	4	125.109	Sme2.5_16402.1	27525	26008	2e-40	E04	sb18	61381833	NS	NS	NS	NS	NS	NS	BB	AA	AA	AA	AA	AA	AA	BB	BB	AA	AA	AA	AA	BB	AA	AA	BB	BB	BB	AA	AA	BB	AA	BB	BB	AA	BB	BB	BB	AA	AA	BB	AA
n89971	SNP	4	125.832	Sme2.5_32828.1	620	316	2e-40	E04	sb18	61367804	NS	NS	NS	NS	NS	NS	BB	AA	AA	AA	AA	BB	AA	BB	BB	AA	AA	AA	AA	BB	AA	AA	BB	BB	BB	AA	AA	BB	AA	BB	BB	AA	BB	BB	BB	AA	AA	BB	AA
n83634	SNP	4	126.32	Sme2.5_19880.1	13415	4877	5e-37	E04	sb18	61440298	NS	NS	NS	NS	NS	NS	AB	AA	AA	AA	AA	BB	AA	BB	AB	AA	AA	AA	AA	BB	AA	AA	BB	BB	BB	AA	AA	BB	AA	BB	BB	AA	BB	BB	BB	AA	AA	BB	AA
n1955	SNP	4	126.96	Sme2.5_15780.1	23392	21559	1e-38	E04	sb18	61422667	NS	NS	NS	NS	NS	NS	BB	AA	AA	AA	AA	BB	AA	BB	BB	AA	AA	AA	AA	BB	AA	AA	BB	BB	BB	AA	AA	BB	AA	BB	BB	AA	BB	BB	BB	AA	AA	BB	AA
n9308	SNP	4	128.958	Sme2.5_16402.1	27525	11651	8e-40	E04	sb18	61381833	NS	NS	NS	NS	NS	NS	BB	AA	AA	AB	AA	BB	AA	BB	BB	AA	AA	AA	AA	BB	AA	AA	BB	BB	BB	AA	AA	BB	AA	BB	BB	AA	BB	BB	BB	AA	AA	BB	AA
n45144	SNP	4	133.282	Sme2.5_00319.1	189096	72570	2e-40	E04	sb18	61947706	NS	NS	NS	NS	NS	NS	BB	AA	AA	AA	AA	AA	BB	BB	BB	AA	AA	AA	AA	BB	AA	AA	BB	BB	BB	AA	AA	BB	BB	BB	BB	AA	BB	BB	BB	AA	AA	BB	AA
n71753	SNP	4	137.536	Sme2.5_01376.1	94306	23057	2e-40	E04	sb18	62295346	NS	NS	NS	ST4.03ch04	69998721	9e-34	BB	AA	AA	AA	AA	AA	BB	BB	BB	BB	AA	AA	AA	BB	AA	AA	BB	BB	BB	AA	AA	AB	BB	BB	BB	AA	BB	BB	BB	AB	BB	BB	AA
EM141	SSR	4	140.057	NA	NA	NA	NA	NA	NA	NA	NA	NA	NA	NA	NA	NA	BB	AA	AA	AA	AA	AA	BB	BB	BB	AA	AA	AA	AA	BB	AA	AA	BB	BB	BB	AA	AA	AA	BB	BB	BB	AA	BB	BB	BB	AA	BB	BB	AA
n30462	SNP	4	142.207	Sme2.5_02631.1	69501	42337	2e-40	E04	sb18	62505251	NS	NS	NS	NS	NS	NS	BB	AA	AA	AA	AA	AA	AA	BB	BB	BB	AA	AA	AA	BB	AA	AA	AA	BB	BB	AA	AA	AA	BB	BB	BB	AA	BB	AA	BB	AA	BB	BB	AA
n44571	SNP	4	143.275	Sme2.5_00003.1	629958	441366	2e-40	E04	sb18	62717611	NS	NS	NS	NS	NS	NS	AB	AA	AA	AA	AA	AA	AA	BB	BB	BB	AA	AA	AA	BB	AA	AA	AA	BB	BB	AA	AA	AA	BB	BB	BB	AA	BB	AA	BB	AA	BB	BB	AA
n127464	SNP	4	144.81	Sme2.5_05994.1	37779	27796	5e-37	E04	sb18	62468270	NS	NS	NS	NS	NS	NS	BB	AA	AA	AA	AA	AA	AA	BB	AA	BB	AA	AA	AA	BB	AA	AA	AA	BB	BB	AA	AA	AA	BB	BB	BB	AA	BB	AA	BB	AA	BB	BB	AA
n49831	SNP	4	146.064	Sme2.5_00003.1	629958	289002	2e-40	E04	sb18	62717611	NS	NS	NS	NS	NS	NS	BB	AA	AA	AA	AA	AA	AA	BB	BB	BB	AA	AA	AA	BB	AA	AA	AA	BB	BB	AA	AA	AA	BB	BB	BB	AA	BB	AA	BB	BB	BB	BB	AA
n63764	SNP	4	147.686	Sme2.5_00003.1	629958	240810	2e-40	E04	sb18	62717611	NS	NS	NS	NS	NS	NS	BB	AA	AA	AA	AA	AA	BB	BB	AB	BB	AA	AA	AA	BB	AB	AA	AA	BB	BB	AA	AA	BB	BB	BB	BB	AA	BB	AA	BB	AB	BB	BB	AA
CSF239a	AFLP	4	150.591	NA	NA	NA	NA	NA	NA	NA	NA	NA	NA	NA	NA	NA	BB	AA	AA	AA	BB	AA	BB	BB	BB	BB	AA	AA	AA	BB	AA	AA	AA	BB	AA	AA	AA	AA	BB	BB	BB	AA	AA	AA	BB	AA	AA	BB	AA
n69862	SNP	5	0	Sme2.5_00646.1	127045	67124	1e-38	E05	sb19	58966777	SL2.50ch05	59846920	2e-30	ST4.03ch05	44049706	1e-28	BB	BB	BB	BB	BB	AB	BB	BB	BB	AA	BB	BB	AA	BB	AA	BB	AA	AA	AA	BB	AA	BB	AA	AA	AA	AA	BB	BB	AA	BB	BB	AA	BB
n38764	SNP	5	7.623	Sme2.5_02195.1	76310	60323	2e-40	E05	sb19	60360226	NS	NS	NS	NS	NS	NS	AB	AA	BB	BB	BB	BB	BB	BB	AB	AA	AA	BB	AA	AB	AA	BB	BB	AA	AA	BB	AA	AA	AA	AA	AA	AA	AA	BB	AA	BB	BB	AA	BB
n70108	SNP	5	10.634	Sme2.5_00211.1	171916	68906	2e-40	E05	sb19	60630033	NS	NS	NS	NS	NS	NS	AA	AA	BB	BB	BB	BB	BB	BB	BB	AA	AA	BB	AA	AA	AA	BB	BB	AA	AA	BB	AA	AA	AA	AA	BB	AA	AA	BB	AA	BB	BB	AA	BB
n42536	SNP	5	14.084	Sme2.5_02885.1	66241	10072	2e-40	E05	sb19	61093652	SL2.50ch05	61934826	3e-29	ST4.03ch05	46495832	2e-35	AA	AA	BB	BB	BB	AA	BB	BB	BB	AA	BB	BB	AA	AA	AA	BB	BB	AA	AA	BB	AA	AA	AA	AA	BB	AA	AA	BB	AA	BB	BB	AA	BB
r19044	SNP	5	18.817	Sme2.5_00928.1	130668	74604	2e-40	E05	sb19	61460782	NS	NS	NS	NS	NS	NS	AA	AA	BB	AB	BB	AB	BB	BB	AB	AA	AB	BB	AA	AA	AA	BB	BB	AA	AA	BB	AA	AB	AA	AA	BB	AA	AA	BB	AA	BB	BB	AA	BB
CMX121b	AFLP	5	37.011	NA	NA	NA	NA	NA	NA	NA	NA	NA	NA	NA	NA	NA	AA	AA	BB	BB	AA	BB	AA	AA	AA	AA	BB	BB	AA	BB	AA	AA	BB	AA	BB	AA	AA	AA	BB	AA	AA	AA	AA	BB	AA	AA	BB	BB	BB
CRU121b	AFLP	5	37.389	NA	NA	NA	NA	NA	NA	NA	NA	NA	NA	NA	NA	NA	AA	AA	BB	BB	AA	BB	AA	AA	AA	AA	BB	BB	AA	BB	AA	AA	BB	AA	BB	AA	AA	AA	BB	AA	AA	AA	AA	BB	AA	AA	BB	BB	BB
n41764	SNP	5	39.464	Sme2.5_08431.1	25828	7138	2e-40	E05	sb19	63441742	NS	NS	NS	NS	NS	NS	AA	AA	BB	BB	AA	AB	AA	AA	AB	AA	AB	AA	AA	AB	AA	AA	BB	AA	BB	AA	AA	AA	BB	AA	AA	AA	AA	BB	AA	AA	BB	BB	BB
r56335	SNP	5	39.711	Sme2.5_08431.1	25828	7138	2e-40	E05	sb19	63441742	NS	NS	NS	NS	NS	NS	AA	AA	BB	BB	AA	AB	AA	AA	AB	AA	AB	AA	AA	AB	AA	AA	BB	AA	BB	AA	AA	AA	BB	AA	AA	AA	AA	BB	AA	AA	BB	BB	BB
n57245	SNP	5	42.778	Sme2.5_00146.1	226277	76739	1e-38	E05	sb19	63617631	SL2.50ch05	64504903	5e-32	ST4.03ch05	50391690	4e-37	AA	AA	BB	AB	AA	AA	AA	AA	AB	AA	BB	BB	AA	AB	AA	AA	BB	AA	BB	AA	AA	AA	BB	AA	AA	AA	AA	BB	AA	AA	AA	BB	BB
r6192	SNP	5	43.909	Sme2.5_00146.1	226277	77708	1e-38	E05	sb19	63617631	NS	NS	NS	ST4.03ch05	50390718	1e-28	AA	AA	BB	AB	AA	BB	AA	AA	AA	AA	BB	BB	AA	BB	AA	AA	BB	AA	BB	AA	AA	AA	BB	AA	AA	AA	AA	BB	AA	AA	AA	BB	BB
r62343	SNP	5	45.273	Sme2.5_12496.1	15170	6729	2e-40	E01	sb03	82306762	NS	NS	NS	NS	NS	NS	AB	AA	BB	BB	AA	BB	AA	AA	AB	AA	BB	BB	AA	BB	AA	AA	BB	BB	BB	AA	AA	AA	BB	AA	AA	AA	AA	BB	AA	AA	AA	BB	BB
n75417	SNP	5	47.204	Sme2.5_02138.1	87312	81907	2e-40	E05	sb19	63749859	NS	NS	NS	NS	NS	NS	AA	AA	BB	BB	AA	BB	AA	AB	BB	AA	BB	BB	AA	BB	AA	AA	BB	BB	BB	AA	AA	AA	BB	AA	AA	AA	AA	BB	AA	AA	AA	BB	BB
n37132	SNP	5	48.287	Sme2.5_02138.1	87312	50834	1e-38	E05	sb19	63749859	SL2.50ch01	90551365	2e-30	ST4.03ch01	78208852	9e-34	AA	AA	BB	BB	AA	BB	AA	AA	AA	AA	BB	BB	AA	BB	AA	AA	BB	BB	BB	AA	AA	AA	BB	AA	AA	AA	AA	BB	AA	AA	AA	BB	BB
n68056	SNP	5	48.988	Sme2.5_12467.1	15252	13081	2e-35	NS	NS	NS	NS	NS	NS	NS	NS	NS	AA	AA	BB	BB	AA	BB	AA	AA	AA	AA	BB	BB	AA	BB	AA	AA	BB	BB	BB	AA	AA	AA	BB	AA	AA	AA	AA	BB	AA	AA	AA	BB	BB
n880301	SNP	5	49.422	Sme2.5_01223.1	98544	2070	2e-40	E11	sb46inv	4322528	NS	NS	NS	NS	NS	NS	AA	AA	BB	BB	AA	BB	AA	AA	AA	AA	BB	BB	AA	BB	AA	AA	BB	BB	BB	AA	AA	AA	BB	AA	AA	AA	AA	BB	AA	AA	AA	BB	BB
n10246	SNP	5	50.873	NS	NS	NS	NS	NS	NS	NS	NS	NS	NS	NS	NS	NS	AA	AA	BB	BB	AA	BB	AA	AA	AA	AA	BB	BB	AA	BB	AA	AA	BB	BB	BB	BB	BB	BB	BB	AA	AA	AA	AA	BB	AA	AA	AA	BB	BB
n13888	SNP	5	52.852	Sme2.5_04205.1	52081	47193	1e-38	E05	sb19	64878388	NS	NS	NS	NS	NS	NS	AA	AA	BB	BB	AA	AA	AA	AA	AA	AA	AA	BB	AA	BB	AA	AA	BB	BB	BB	BB	BB	BB	BB	AA	AA	AA	AA	AA	AA	AA	AA	BB	BB
LS502D19A.229	SSR	5	53.497	NA	NA	NA	NA	NA	NA	NA	NA	NA	NA	NA	NA	NA	AA	AA	AA	BB	AA	AB	AA	AA	AA	AA	BB	BB	BB	BB	AA	AA	BB	BB	BB	BB	BB	BB	BB	AA	AA	AA	AA	AA	AA	AA	AA	BB	BB
CRI197a	AFLP	5	54.307	NA	NA	NA	NA	NA	NA	NA	NA	NA	NA	NA	NA	NA	AA	AA	AA	BB	AA	AA	AA	AA	AA	AA	AA	BB	BB	BB	AA	AA	BB	AA	BB	BB	BB	BB	BB	AA	AA	AA	AA	AA	AA	AA	AA	AA	BB
CSL107a	AFLP	5	54.489	NA	NA	NA	NA	NA	NA	NA	NA	NA	NA	NA	NA	NA	AA	AA	AA	BB	AA	AA	AA	AA	AA	AA	AA	BB	BB	BB	AA	AA	BB	AA	BB	BB	BB	BB	BB	AA	AA	AA	AA	AA	AA	AA	AA	BB	BB
n87618	SNP	5	54.781	Sme2.5_04094.1	80472	47627	2e-40	E03	sb12	20440952	NS	NS	NS	NS	NS	NS	AA	AA	AA	BB	AA	AA	AA	AA	AA	AA	AA	BB	AA	BB	AA	AA	BB	AA	BB	BB	BB	BB	BB	AA	AA	AA	AA	AA	AA	AA	AA	BB	BB
n29106	SNP	5	55.55	Sme2.5_09364.1	34685	34162	2e-40	E02	sb05inv	35286170	NS	NS	NS	NS	NS	NS	BB	AA	AA	BB	AA	BB	AA	AA	AB	AA	AA	BB	AB	BB	AA	AA	BB	BB	BB	BB	BB	BB	BB	AA	AA	AA	AA	AA	AA	AA	AA	BB	BB
n60147	SNP	5	56.152	Sme2.5_20527.1	5315	437	2e-40	NS	NS	NS	NS	NS	NS	NS	NS	NS	AA	AA	AA	BB	AA	BB	AA	AA	AA	AA	AA	BB	AA	BB	AA	AA	BB	BB	BB	BB	BB	BB	BB	AA	AA	AA	AA	AA	AA	AA	AA	BB	BB
n79274	SNP	5	56.605	Sme2.5_06437.1	34589	9448	1e-33	NS	NS	NS	NS	NS	NS	NS	NS	NS	AB	AA	AA	BB	AA	BB	AA	AA	AA	AA	AA	BB	AA	BB	AA	AA	BB	BB	BB	BB	BB	BB	BB	AA	AA	AA	AA	AA	AA	AA	AA	BB	BB
n83391	SNP	5	56.685	Sme2.5_17725.1	7668	2083	5e-32	NS	NS	NS	NS	NS	NS	NS	NS	NS	AA	AA	AA	BB	AA	BB	AA	AA	AA	AA	AA	BB	AA	BB	AA	AA	BB	BB	BB	BB	BB	BB	BB	AA	AA	AA	AA	AA	AA	AA	AA	BB	BB
n32462	SNP	5	56.982	Sme2.5_18379.1	11239	10773	8e-25	NS	NS	NS	NS	NS	NS	NS	NS	NS	AA	AA	AA	BB	AA	BB	AA	AA	AA	AA	AA	BB	AB	BB	AA	AA	BB	BB	BB	BB	BB	BB	BB	AA	AA	AA	AA	AA	AA	AA	AA	BB	BB
n3484	SNP	5	57.039	Sme2.5_08308.1	26226	4879	2e-40	E05	sb19	64955752	SL2.50ch05	65801905	2e-31	NS	NS	NS	AA	AA	BB	BB	AA	BB	AA	AA	AA	AA	AA	BB	AA	BB	AA	AA	BB	BB	BB	BB	BB	BB	BB	AA	AA	AA	AA	AA	AA	AA	AA	BB	BB
n78204	SNP	5	57.437	Sme2.5_07524.1	29116	10554	1e-38	E03	sb12	15264240	NS	NS	NS	NS	NS	NS	AA	AA	AA	AB	AA	BB	AA	AA	AA	AA	AA	BB	AA	BB	AA	AA	BB	BB	BB	BB	BB	BB	BB	AA	AA	AA	AA	AA	AA	AA	AA	BB	BB
r65912	SNP	5	57.987	Sme2.5_17602.1	7775	481	2e-40	NS	NS	NS	NS	NS	NS	NS	NS	NS	AA	AA	AA	BB	AA	BB	AA	AA	AA	AA	AA	BB	BB	BB	AA	AA	BB	BB	BB	BB	BB	BB	BB	AA	AA	AA	AA	AA	AA	AA	AA	BB	BB
n72051	SNP	5	58.226	Sme2.5_19222.1	10805	10560	1e-33	NS	NS	NS	NS	NS	NS	NS	NS	NS	AA	AA	AA	BB	AA	BB	AA	AA	AA	AA	AA	BB	BB	BB	AA	AA	BB	BB	BB	BB	BB	BB	BB	AA	AA	AA	AA	AA	AA	AA	AA	BB	BB
n67417	SNP	5	58.917	Sme2.5_02974.1	65135	52808	4e-33	E09	sb35	6275323	NS	NS	NS	NS	NS	NS	AA	AA	AA	BB	AA	BB	AA	AA	AA	AA	AA	BB	BB	BB	AA	AA	BB	BB	BB	BB	BB	BB	BB	AA	AA	AA	AA	AA	AA	AA	AA	BB	BB
n95956	SNP	5	59.236	Sme2.5_09263.1	23145	2235	5e-27	E09	sb35	60599825	NS	NS	NS	NS	NS	NS	BB	AA	AA	BB	AA	BB	AA	AA	BB	AA	AA	BB	BB	BB	AA	AA	BB	BB	BB	BB	BB	BB	BB	AA	AA	AA	AA	AA	AA	AA	AA	BB	BB
OVS03P05A.958	SSR	5	59.558	NA	NA	NA	NA	NA	NA	NA	NA	NA	NA	NA	NA	NA	AA	AA	BB	BB	AA	AB	AA	AA	AA	AA	AB	BB	AB	BB	AA	AA	BB	BB	BB	BB	BB	BB	BB	AA	AA	AA	AA	AA	AA	AA	AA	BB	BB
CRI195b	AFLP	5	60.078	NA	NA	NA	NA	NA	NA	NA	NA	NA	NA	NA	NA	NA	AA	AA	AA	BB	AA	BB	AA	AA	AA	AA	BB	BB	BB	BB	AA	AA	BB	BB	BB	BB	BB	BB	BB	BB	AA	AA	AA	AA	AA	AA	AA	BB	BB
n59848	SNP	5	61.164	NS	NS	NS	NS	NS	NS	NS	NS	NS	NS	NS	NS	NS	AB	AA	AA	BB	AA	BB	AA	AA	AA	AA	AA	BB	BB	BB	AA	AA	BB	BB	BB	BB	BB	BB	BB	AA	AA	AA	AA	AA	AA	AA	AA	BB	BB
n28895	SNP	5	61.885	Sme2.5_19480.1	6068	69	2e-35	NS	NS	NS	NS	NS	NS	NS	NS	NS	AB	AA	AA	AB	AA	BB	AA	AA	AB	AA	BB	BB	BB	BB	AA	AA	BB	BB	BB	BB	BB	BB	BB	AA	AA	AA	AA	AA	AA	AA	AA	BB	BB
n51502	SNP	5	64.737	Sme2.5_02419.1	72645	53482	6e-36	E05	sb20	47420229	NS	NS	NS	NS	NS	NS	AA	AA	AA	BB	AA	BB	AA	AA	AA	AA	AA	BB	BB	BB	AA	AA	BB	BB	BB	BB	BB	BB	BB	AA	AA	AA	AA	AA	AA	AA	AA	BB	BB
CRF092a	AFLP	5	68.928	NA	NA	NA	NA	NA	NA	NA	NA	NA	NA	NA	NA	NA	AA	BB	BB	BB	AA	BB	AA	AA	AA	AA	BB	BB	BB	BB	AA	AA	AA	BB	BB	BB	BB	BB	BB	AA	AA	AA	BB	BB	AA	AA	AA	BB	BB
n45001	SNP	6	0	Sme2.5_21388.1	16758	5324	5e-22	E06	sb21inv	2383158	NS	NS	NS	NS	NS	NS	AA	AA	AA	BB	BB	AA	BB	AA	AA	AA	AA	BB	BB	AA	BB	AA	AA	BB	AA	BB	AA	AA	AA	BB	BB	AA	BB	AA	AA	AA	BB	BB	BB
n70076	SNP	6	2.322	Sme2.5_01762.1	88309	20169	2e-40	E06	sb21inv	3242123	NS	NS	NS	NS	NS	NS	AA	AA	AA	BB	BB	AB	BB	AA	AA	AA	AA	BB	BB	AB	BB	AA	AA	BB	AA	BB	AA	AA	AA	BB	BB	AA	BB	AA	AB	AA	BB	BB	BB
n141251	SNP	6	5.999	Sme2.5_03554.1	58479	15938	2e-40	E06	sb21inv	3601302	NS	NS	NS	NS	NS	NS	BB	AA	AA	BB	BB	BB	BB	AA	BB	AA	AA	BB	BB	BB	BB	BB	AA	BB	AA	BB	AA	AA	AA	BB	BB	AA	BB	AA	BB	AA	BB	BB	BB
n598511	SNP	6	7.829	Sme2.5_19441.1	13918	2494	2e-40	E06	sb21inv	2390519	SL2.50ch06	2389340	6e-21	NS	NS	NS	BB	AA	AA	BB	BB	BB	BB	AA	BB	AA	AA	BB	BB	BB	BB	BB	AA	BB	AA	BB	AA	AA	AA	BB	BB	AA	BB	AA	BB	AA	BB	BB	BB
n355791	SNP	6	12.321	Sme2.5_25116.1	2791	1790	5e-32	E06	sb21inv	2161534	SL2.50ch06	2139750	2e-30	ST4.03ch06	1726596	9e-34	AA	AA	AA	BB	BB	AA	BB	AA	BB	AA	AA	BB	BB	BB	BB	BB	AA	BB	AA	BB	AA	AA	AA	BB	BB	AA	BB	AA	BB	AA	BB	BB	BB
n2536	SNP	6	13.8	Sme2.5_10056.1	20870	10061	1e-38	E06	sb21inv	2182872	NS	NS	NS	NS	NS	NS	AA	AA	AA	BB	BB	AA	BB	AA	BB	AA	AA	BB	BB	BB	BB	BB	AA	BB	AA	BB	AA	AA	AA	BB	AA	AA	BB	AA	BB	AA	BB	BB	BB
n47022	SNP	6	16.192	Sme2.5_06013.1	37600	3753	2e-40	E06	sb21inv	2218431	NS	NS	NS	NS	NS	NS	AA	AA	AA	BB	BB	AA	BB	AA	BB	AA	AA	BB	BB	BB	BB	BB	AA	BB	AA	BB	AA	AA	AA	BB	AA	AA	BB	AA	BB	AA	BB	BB	BB
CEU206b	AFLP	6	38.568	NA	NA	NA	NA	NA	NA	NA	NA	NA	NA	NA	NA	NA	AA	BB	BB	AA	AA	AA	AA	BB	AA	BB	AA	BB	BB	BB	BB	AA	AA	BB	BB	BB	AA	AA	AA	BB	BB	BB	BB	AA	AA	AA	BB	AA	BB
n939081	SNP	6	40.066	Sme2.5_22255.1	4208	4016	2e-30	NS	NS	NS	NS	NS	NS	NS	NS	NS	BB	BB	BB	AA	AA	AA	AA	BB	AA	BB	BB	BB	BB	BB	BB	AA	AA	BB	BB	BB	AA	AA	AA	BB	BB	BB	BB	AA	AA	AA	BB	AA	BB
n16017	SNP	6	40.464	Sme2.5_16115.1	9472	79	8e-35	NS	NS	NS	NS	NS	NS	NS	NS	NS	AA	BB	BB	AA	AA	AA	AA	BB	AA	BB	AA	BB	BB	BB	BB	AA	AA	BB	BB	BB	AA	AA	AA	BB	BB	BB	BB	AA	AA	AA	BB	AA	BB
n21031	SNP	6	40.787	NS	NS	NS	NS	NS	NS	NS	NS	NS	NS	NS	NS	NS	AA	BB	BB	AA	AA	AA	AA	BB	AA	BB	AA	BB	BB	BB	BB	AA	AA	BB	BB	BB	AA	AA	AA	BB	BB	BB	BB	AA	AA	AA	BB	AA	BB
n18572	SNP	6	41.623	Sme2.5_01104.1	102674	35047	1e-38	E06	sb21inv	838066	NS	NS	NS	NS	NS	NS	AA	BB	BB	AA	AA	AA	AA	BB	AA	AA	AA	BB	BB	BB	BB	AA	AA	BB	BB	BB	AA	AA	BB	BB	BB	BB	BB	AA	AA	AA	BB	AA	BB
COC175b	AFLP	6	42.309	NA	NA	NA	NA	NA	NA	NA	NA	NA	NA	NA	NA	NA	AA	BB	AA	AA	AA	AA	AA	BB	AA	BB	AA	AA	BB	BB	BB	AA	AA	BB	BB	BB	AA	AA	BB	BB	BB	BB	BB	AA	AA	AA	BB	AA	BB
n66487	SNP	6	42.692	Sme2.5_31828.1	776	459	8e-35	NS	NS	NS	NS	NS	NS	NS	NS	NS	AA	BB	BB	AA	AA	AA	AA	BB	AA	BB	AA	AA	BB	BB	BB	AA	AA	BB	BB	BB	AA	BB	BB	BB	BB	BB	BB	AA	AA	AA	BB	AA	BB
CPL137b	AFLP	6	42.877	NA	NA	NA	NA	NA	NA	NA	NA	NA	NA	NA	NA	NA	AA	BB	BB	AA	AA	AA	AA	BB	AA	BB	AA	AA	BB	BB	BB	AA	AA	BB	BB	BB	AA	AA	BB	BB	BB	BB	BB	AA	AA	AA	BB	AA	BB
n10274	SNP	6	43.134	Sme2.5_14111.1	15025	1991	1e-38	NS	NS	NS	NS	NS	NS	NS	NS	NS	AA	BB	BB	AA	AA	AA	AA	BB	AA	BB	AA	AA	BB	BB	BB	AA	AA	BB	BB	BB	AA	AA	BB	BB	BB	BB	BB	AA	AA	AA	BB	AA	BB
r66482	SNP	6	43.409	Sme2.5_19047.1	6386	1963	1e-38	NS	NS	NS	NS	NS	NS	NS	NS	NS	AB	BB	BB	BB	AA	AA	AA	BB	AB	BB	AA	AA	BB	BB	BB	AA	AA	BB	BB	BB	AA	AA	BB	BB	BB	BB	BB	AA	AA	AA	BB	AA	BB
n62602	SNP	6	43.64	Sme2.5_05842.1	38692	16049	1e-38	E06	sb22	16509568	NS	NS	NS	NS	NS	NS	AB	BB	BB	BB	AA	AA	AA	BB	AB	BB	AA	AA	BB	BB	BB	AA	AA	BB	BB	BB	AA	AA	BB	BB	BB	BB	BB	AA	AA	AA	BB	AA	BB
n37838	SNP	6	43.829	Sme2.5_13166.1	13884	590	5e-32	NS	NS	NS	NS	NS	NS	NS	NS	NS	BB	BB	BB	AA	AA	AA	AA	BB	AA	BB	AA	AA	BB	BB	BB	AA	AA	BB	BB	BB	AA	AB	BB	BB	BB	BB	BB	AA	AA	AA	BB	AA	BB
n75166	SNP	6	43.879	Sme2.5_14549.1	11674	7691	2e-30	NS	NS	NS	NS	NS	NS	NS	NS	NS	AA	BB	BB	AA	AA	AA	AA	BB	AA	BB	AA	AA	BB	AB	BB	AA	AA	BB	BB	BB	AA	AB	BB	BB	BB	BB	BB	AA	AA	AA	BB	AA	BB
n4316	SNP	6	44.074	Sme2.5_00202.1	173369	7620	2e-36	NS	NS	NS	NS	NS	NS	NS	NS	NS	AA	BB	BB	AA	AA	AA	AA	BB	AA	BB	AA	AA	BB	BB	BB	AA	AA	BB	BB	BB	AA	AA	BB	BB	BB	BB	BB	AA	AA	AA	BB	AA	BB
COX434b	AFLP	6	44.207	NA	NA	NA	NA	NA	NA	NA	NA	NA	NA	NA	NA	NA	AA	BB	BB	AA	AA	AA	AA	BB	AA	BB	AA	AA	BB	BB	BB	AA	AA	BB	BB	BB	AA	AA	BB	BB	BB	BB	BB	AA	AA	AA	BB	AA	BB
CPF155b	AFLP	6	44.309	NA	NA	NA	NA	NA	NA	NA	NA	NA	NA	NA	NA	NA	AA	BB	BB	AA	AA	AA	AA	BB	AA	BB	AA	AA	BB	BB	BB	AA	AA	BB	BB	BB	AA	AA	BB	BB	BB	BB	BB	AA	AA	AA	BB	AA	BB
n59263	SNP	6	44.476	Sme2.5_20945.1	4978	2161	1e-38	NS	NS	NS	NS	NS	NS	NS	NS	NS	AA	BB	BB	AA	AA	AA	AA	BB	AB	BB	AA	AA	BB	AB	BB	AA	AA	BB	BB	BB	AA	AA	BB	BB	BB	BB	BB	AA	AA	AA	BB	AA	BB
n8125	SNP	6	44.583	Sme2.5_06349.1	74762	38240	1e-38	NS	NS	NS	NS	NS	NS	NS	NS	NS	AA	BB	BB	AA	AA	AA	AA	BB	AA	BB	AA	AA	BB	BB	BB	AA	AA	BB	BB	BB	AA	AA	BB	BB	BB	BB	BB	AA	AA	AA	BB	AA	BB
n33490	SNP	6	44.663	Sme2.5_01203.1	99062	716	1e-38	NS	NS	NS	NS	NS	NS	NS	NS	NS	AB	BB	BB	AA	AA	AA	AA	BB	AA	BB	AA	AA	BB	BB	BB	AA	AA	BB	BB	BB	AA	AA	BB	BB	BB	BB	BB	AA	AA	AA	BB	AA	BB
n73421	SNP	6	44.758	Sme2.5_04871.1	48834	43983	1e-38	NS	NS	NS	NS	NS	NS	NS	NS	NS	AA	BB	BB	AA	AA	AA	AA	BB	AA	BB	AA	AA	BB	BB	BB	AA	AA	BB	BB	BB	AA	AA	BB	BB	BB	BB	BB	AA	AA	AA	BB	AA	BB
n62114	SNP	6	44.833	Sme2.5_10438.1	34594	7273	1e-38	NS	NS	NS	NS	NS	NS	NS	NS	NS	AA	BB	BB	AA	AA	AA	AA	BB	AA	BB	AA	AA	BB	BB	BB	AA	AA	BB	BB	BB	AA	AA	BB	BB	BB	BB	BB	AA	AA	AA	BB	AA	BB
n62559	SNP	6	44.923	Sme2.5_06567.1	33577	144	2e-30	NS	NS	NS	NS	NS	NS	NS	NS	NS	AA	BB	BB	AA	AA	AA	AA	BB	AA	BB	AA	AA	BB	BB	BB	AA	AA	BB	BB	BB	AA	AA	BB	BB	BB	BB	BB	AA	AA	AA	BB	AA	BB
n55568	SNP	6	44.97	Sme2.5_14214.1	12159	3865	2e-35	NS	NS	NS	NS	NS	NS	NS	NS	NS	AA	BB	BB	AA	AA	AA	AA	BB	AA	BB	AA	AA	BB	BB	BB	AA	AA	BB	BB	BB	AA	AA	BB	BB	BB	BB	BB	AA	AA	AA	BB	AA	BB
n313281	SNP	6	45.043	Sme2.5_23367.1	3810	3615	8e-35	NS	NS	NS	NS	NS	NS	NS	NS	NS	AA	BB	BB	AA	AA	AA	AA	BB	AA	BB	AA	AA	BB	BB	BB	AA	AA	BB	BB	BB	AA	AA	BB	BB	BB	BB	BB	AA	AA	AA	BB	AA	BB
n50937	SNP	6	45.124	Sme2.5_10906.1	42278	32348	5e-32	NS	NS	NS	NS	NS	NS	NS	NS	NS	AA	BB	BB	AA	AA	AA	AA	BB	AA	BB	AA	AA	BB	BB	BB	AA	AA	BB	BB	BB	AA	AA	BB	BB	BB	BB	BB	AA	AA	AA	BB	AA	BB
n11710	SNP	6	45.182	Sme2.5_06373.1	35054	100	4e-38	NS	NS	NS	NS	NS	NS	NS	NS	NS	AA	BB	BB	AA	AA	AA	AA	BB	AB	BB	AA	AA	BB	BB	BB	AA	AA	BB	BB	BB	AA	AA	BB	BB	BB	BB	BB	AA	AA	AA	BB	AA	BB
n78285	SNP	6	45.225	Sme2.5_14035.1	12414	7935	5e-32	NS	NS	NS	NS	NS	NS	NS	NS	NS	AA	BB	BB	AA	AA	AA	AA	BB	AA	BB	AA	AA	BB	BB	BB	AA	AA	BB	BB	BB	AA	AA	BB	BB	BB	BB	BB	AA	AA	AA	BB	AA	BB
n238801	SNP	6	45.251	Sme2.5_00949.1	256188	220819	5e-37	NS	NS	NS	NS	NS	NS	NS	NS	NS	AA	BB	BB	AA	AA	AA	AA	BB	AA	BB	AA	AA	BB	BB	BB	AA	AA	BB	BB	BB	AA	AA	BB	BB	BB	BB	BB	AA	AA	AA	BB	AA	BB
n62008	SNP	6	45.356	Sme2.5_08174.1	36082	5448	1e-38	NS	NS	NS	NS	NS	NS	NS	NS	NS	AB	BB	BB	AA	AA	AA	AA	BB	AA	BB	AA	AA	BB	BB	BB	AA	AA	BB	BB	BB	AA	AA	BB	BB	BB	BB	BB	AA	AA	AA	BB	AA	BB
n84636	SNP	6	45.389	Sme2.5_08008.1	27237	21884	2e-40	E06	sb21inv	5298695	NS	NS	NS	NS	NS	NS	AA	BB	BB	AA	AA	AA	AA	BB	AB	BB	AA	AA	BB	BB	BB	AA	AA	BB	BB	BB	AA	AA	BB	BB	BB	BB	BB	AA	AA	AA	BB	AA	BB
n70261	SNP	6	45.435	Sme2.5_18713.1	6686	6361	2e-35	NS	NS	NS	NS	NS	NS	NS	NS	NS	AA	BB	BB	AA	AA	AA	AA	BB	AB	BB	AA	AA	BB	BB	BB	AA	AA	BB	BB	BB	AA	AA	BB	BB	BB	BB	BB	AA	AA	AA	BB	AA	BB
n74613	SNP	6	45.485	Sme2.5_11153.1	17966	16503	1e-33	NS	NS	NS	NS	NS	NS	NS	NS	NS	AA	BB	BB	AA	AA	AA	AA	BB	AB	BB	AA	AA	BB	BB	BB	AA	AA	BB	BB	BB	AA	AA	BB	BB	BB	BB	BB	AA	AA	AA	BB	AA	BB
n80398	SNP	6	45.56	Sme2.5_01935.1	81414	15230	2e-40	E06	sb22	31930739	NS	NS	NS	NS	NS	NS	AA	BB	BB	AA	AA	AA	AA	BB	AA	BB	AA	AA	BB	BB	BB	AA	AA	BB	BB	BB	AA	AA	BB	BB	BB	BB	BB	AA	AA	AA	BB	AA	BB
emf01C03	SSR	6	45.686	NA	NA	NA	NA	NA	NA	NA	NA	NA	NA	NA	NA	NA	AA	BB	BB	AA	AA	AA	AA	BB	AA	BB	AA	AA	BB	BB	BB	AA	AA	BB	BB	BB	AA	AA	BB	BB	BB	BB	BB	AA	AA	AA	BB	AA	BB
n42285	SNP	6	45.744	Sme2.5_00991.1	107626	100122	1e-38	E06	sb21inv	56255	NS	NS	NS	NS	NS	NS	AA	BB	BB	AA	AA	AA	AA	BB	AB	BB	AA	AA	BB	BB	BB	AA	AA	BB	BB	BB	AA	AA	BB	BB	BB	BB	BB	AA	AA	AA	BB	AA	BB
n450441	SNP	6	45.788	Sme2.5_05900.1	38373	30838	2e-30	NS	NS	NS	NS	NS	NS	NS	NS	NS	AA	BB	BB	AA	AA	AA	AA	BB	AA	BB	AA	AA	BB	BB	BB	AA	AA	BB	BB	BB	AA	AA	BB	BB	BB	BB	BB	AA	AA	AA	BB	AA	BB
n35061	SNP	6	45.893	Sme2.5_22230.1	4220	1854	5e-37	NS	NS	NS	NS	NS	NS	NS	NS	NS	AA	BB	BB	AA	AA	AA	AA	BB	AA	BB	AA	AA	BB	BB	BB	AA	AA	BB	BB	BB	AA	AA	BB	BB	BB	BB	BB	AA	AA	AA	BB	AA	BB
n13987	SNP	6	45.978	Sme2.5_22128.1	4259	2052	5e-37	NS	NS	NS	NS	NS	NS	NS	NS	NS	AA	BB	BB	AA	AA	AA	AA	BB	AA	BB	AA	AA	BB	BB	BB	AA	AA	BB	BB	BB	AA	AA	BB	BB	BB	BB	BB	AA	AA	AA	BB	AA	BB
n991941	SNP	6	46.15	Sme2.5_09919.1	21282	21116	6e-36	NS	NS	NS	NS	NS	NS	NS	NS	NS	AA	BB	BB	AA	AA	AA	AA	BB	AA	BB	AA	AA	BB	BB	BB	AA	AA	BB	BB	BB	AA	AA	BB	BB	BB	BB	BB	AA	AA	AA	BB	AA	BB
n77215	SNP	6	46.241	Sme2.5_16896.1	8552	7161	1e-33	NS	NS	NS	NS	NS	NS	NS	NS	NS	AA	BB	BB	AA	AA	AA	AA	BB	AB	BB	AA	AA	BB	BB	BB	AA	AA	BB	BB	BB	AA	AA	BB	BB	BB	BB	BB	AA	AA	AA	BB	AA	BB
n34711	SNP	6	46.331	NS	NS	NS	NS	NS	NS	NS	NS	NS	NS	NS	NS	NS	AA	BB	BB	AA	AA	AA	AA	BB	AA	BB	AA	AA	BB	AA	BB	AA	AA	BB	BB	BB	AA	AA	BB	BB	BB	BB	BB	AA	AA	AA	BB	AA	BB
n524341	SNP	6	46.463	Sme2.5_01115.1	236300	136433	6e-36	NS	NS	NS	NS	NS	NS	NS	NS	NS	AA	BB	BB	BB	AA	AA	AA	BB	AA	BB	AA	AA	BB	BB	BB	AA	AA	BB	BB	BB	AA	AA	BB	BB	BB	BB	BB	AA	AA	AA	BB	AA	BB
n68575	SNP	6	46.582	Sme2.5_13989.1	12506	895	1e-33	NS	NS	NS	NS	NS	NS	NS	NS	NS	AA	BB	BB	BB	AA	AA	AA	BB	AA	BB	AA	AA	BB	BB	BB	AA	AA	BB	BB	BB	AA	AA	BB	BB	BB	BB	BB	AA	AA	AA	BB	AA	BB
n61409	SNP	6	46.697	Sme2.5_18662.1	12606	12105	2e-30	NS	NS	NS	NS	NS	NS	NS	NS	NS	AA	BB	BB	BB	AA	AA	AA	BB	AA	BB	AA	AA	BB	BB	BB	AA	AA	BB	BB	BB	AA	AA	BB	BB	BB	BB	BB	AA	AA	AA	BB	AA	BB
n55847	SNP	6	46.796	Sme2.5_13525.1	13244	4984	1e-38	NS	NS	NS	NS	NS	NS	NS	NS	NS	AA	BB	BB	AA	AA	AA	AA	BB	AA	BB	AA	AA	BB	BB	BB	AA	AA	BB	BB	BB	AA	AA	BB	BB	BB	BB	BB	AA	AA	AA	BB	AA	BB
n21210	SNP	6	46.922	Sme2.5_07847.1	27931	1402	1e-33	NS	NS	NS	NS	NS	NS	NS	NS	NS	BB	BB	BB	BB	AA	AA	AA	BB	AA	BB	AA	AA	BB	BB	BB	AA	AA	BB	BB	BB	AA	AA	BB	BB	BB	BB	BB	AA	AA	AA	BB	AA	BB
n19655	SNP	6	47.023	Sme2.5_09354.1	41633	34409	1e-38	NS	NS	NS	NS	NS	NS	NS	NS	NS	AB	BB	BB	BB	AA	AA	AA	BB	AA	BB	AA	AA	BB	BB	BB	AA	AA	BB	BB	BB	AA	AA	BB	BB	BB	BB	BB	AA	AA	AA	BB	AA	BB
CMO242b	AFLP	6	47.082	NA	NA	NA	NA	NA	NA	NA	NA	NA	NA	NA	NA	NA	AA	BB	BB	BB	AA	AA	AA	BB	AA	BB	AA	AA	BB	BB	BB	AA	AA	BB	BB	BB	AA	AA	BB	BB	BB	BB	BB	AA	AA	AA	BB	AA	BB
CAF268a	AFLP	6	47.089	NA	NA	NA	NA	NA	NA	NA	NA	NA	NA	NA	NA	NA	AA	BB	BB	AA	AA	AA	AA	BB	AA	BB	AA	AA	BB	BB	BB	AA	AA	BB	BB	BB	AA	AA	BB	BB	BB	BB	BB	AA	AA	AA	BB	AA	BB
CRC242b	AFLP	6	47.198	NA	NA	NA	NA	NA	NA	NA	NA	NA	NA	NA	NA	NA	AA	BB	BB	BB	AA	AA	AA	BB	AA	BB	AA	AA	BB	BB	BB	AA	AA	BB	BB	BB	AA	AA	BB	BB	BB	BB	BB	AA	AA	AA	BB	AA	BB
CPX082a	AFLP	6	47.204	NA	NA	NA	NA	NA	NA	NA	NA	NA	NA	NA	NA	NA	AA	BB	BB	AA	AA	AA	AA	BB	AA	BB	AA	AA	BB	BB	BB	AA	AA	BB	BB	BB	AA	AA	BB	BB	BB	BB	BB	AA	AA	AA	BB	AA	BB
CEF242b	AFLP	6	47.24	NA	NA	NA	NA	NA	NA	NA	NA	NA	NA	NA	NA	NA	AA	BB	BB	BB	AA	AA	AA	BB	AA	BB	AA	AA	BB	BB	BB	AA	AA	BB	BB	BB	AA	AA	BB	BB	BB	BB	BB	AA	AA	AA	BB	AA	BB
CAF241b	AFLP	6	47.288	NA	NA	NA	NA	NA	NA	NA	NA	NA	NA	NA	NA	NA	AA	BB	BB	BB	AA	AA	AA	BB	AA	BB	AA	AA	BB	BB	BB	AA	AA	BB	BB	BB	AA	AA	BB	BB	BB	BB	BB	AA	AA	AA	BB	AA	BB
emk03O04	SSR	6	47.4	NA	NA	NA	NA	NA	NA	NA	NA	NA	NA	NA	NA	NA	AA	BB	BB	AA	AA	AA	AA	BB	AA	BB	AA	AA	BB	BB	BB	AA	AA	BB	BB	BB	AA	AA	BB	BB	BB	BB	BB	AA	AA	AA	BB	AA	BB
CRL201b	AFLP	6	47.434	NA	NA	NA	NA	NA	NA	NA	NA	NA	NA	NA	NA	NA	AA	BB	BB	BB	AA	AA	AA	BB	AA	BB	AA	AA	BB	BB	BB	AA	AA	BB	BB	BB	AA	AA	BB	BB	BB	BB	BB	AA	AA	AA	BB	AA	BB
CEC214b	AFLP	6	47.561	NA	NA	NA	NA	NA	NA	NA	NA	NA	NA	NA	NA	NA	AA	BB	BB	AA	AA	AA	AA	BB	AA	BB	AA	AA	BB	AA	AA	AA	AA	BB	BB	BB	AA	AA	BB	BB	BB	BB	BB	AA	AA	AA	BB	AA	BB
CRI521a	AFLP	6	47.69	NA	NA	NA	NA	NA	NA	NA	NA	NA	NA	NA	NA	NA	AA	BB	BB	AA	AA	AA	AA	BB	AA	BB	AA	AA	BB	BB	BB	AA	AA	AA	BB	AA	AA	AA	BB	BB	BB	BB	BB	AA	BB	AA	BB	AA	BB
CEX141a	AFLP	6	47.849	NA	NA	NA	NA	NA	NA	NA	NA	NA	NA	NA	NA	NA	AA	BB	BB	AA	AA	AA	AA	BB	AA	BB	AA	BB	BB	BB	BB	AA	AA	BB	BB	BB	AA	AA	BB	BB	BB	BB	BB	AA	AA	AA	BB	AA	BB
CEO293b	AFLP	6	47.953	NA	NA	NA	NA	NA	NA	NA	NA	NA	NA	NA	NA	NA	AA	BB	BB	BB	AA	AA	AA	BB	AA	BB	AA	AA	BB	BB	BB	AA	AA	BB	BB	BB	AA	AA	BB	BB	BB	BB	BB	AA	AA	AA	BB	AA	BB
emf21I08	SSR	6	48.09	NA	NA	NA	NA	NA	NA	NA	NA	NA	NA	NA	NA	NA	AA	BB	BB	AB	AA	AA	AA	BB	AA	BB	AA	AA	BB	BB	BB	AA	AA	BB	BB	BB	AA	AA	AA	BB	BB	BB	BB	AA	AA	AA	BB	AA	BB
CEF267b	AFLP	6	48.316	NA	NA	NA	NA	NA	NA	NA	NA	NA	NA	NA	NA	NA	AA	BB	BB	BB	AA	AA	AA	BB	AA	BB	AA	AA	BB	BB	BB	AA	AA	BB	BB	BB	AA	AA	BB	BB	BB	BB	BB	AA	AA	AA	BB	AA	BB
r65584	SNP	6	48.402	Sme2.5_16866.1	8577	6610	1e-38	NS	NS	NS	NS	NS	NS	NS	NS	NS	AB	BB	BB	AB	AA	AA	AA	BB	AB	BB	AA	AA	BB	BB	BB	AA	AA	BB	BB	BB	AA	AA	BB	BB	BB	BB	BB	AA	AA	AA	BB	AA	BB
n71857	SNP	6	48.618	Sme2.5_05111.1	44214	36099	1e-38	E06	sb21inv	92415	NS	NS	NS	NS	NS	NS	AA	BB	BB	AA	AA	AA	AA	BB	BB	BB	AA	AA	BB	BB	BB	AA	AA	BB	BB	BB	AA	AA	BB	BB	BB	BB	BB	AA	AA	AA	BB	AA	BB
r63039	SNP	6	48.805	Sme2.5_13192.1	13842	1941	2e-40	NS	NS	NS	NS	NS	NS	NS	NS	NS	AA	BB	BB	AB	AA	AA	AA	BB	AB	BB	AA	AA	BB	BB	BB	AA	AA	BB	BB	BB	AA	AA	BB	BB	BB	BB	BB	AA	AA	AA	BB	AA	BB
r45403	SNP	6	49.097	Sme2.5_04758.1	47097	25912	1e-38	NS	NS	NS	SL2.50ch00	4316009	2e-35	ST4.03ch06	11038691	4e-37	AB	BB	BB	AB	AA	AA	AA	BB	AB	BB	AA	AA	BB	BB	BB	AA	AA	BB	BB	BB	AA	AA	BB	BB	BB	BB	BB	AA	AA	AB	BB	AA	BB
r19126	SNP	6	49.228	Sme2.5_00937.1	142918	135429	1e-38	NS	NS	NS	NS	NS	NS	NS	NS	NS	AB	BB	BB	AB	AA	AA	AA	BB	AB	BB	AA	AA	BB	BB	BB	AA	AA	BB	BB	BB	AA	AA	BB	BB	BB	BB	BB	AA	AA	AA	BB	AA	BB
n59786	SNP	6	49.374	Sme2.5_13525.1	13244	4174	1e-38	NS	NS	NS	NS	NS	NS	NS	NS	NS	AB	BB	BB	AB	AA	AA	AA	BB	AB	BB	AA	AA	BB	AB	BB	AA	AA	BB	BB	BB	AA	AA	BB	BB	BB	BB	BB	AA	AA	AA	BB	AA	BB
n5633	SNP	6	49.562	Sme2.5_21225.1	4756	3378	1e-38	E06	sb21inv	80371	NS	NS	NS	NS	NS	NS	AB	BB	BB	AB	AA	AA	AA	BB	AA	BB	AA	AA	BB	BB	BB	AA	AA	AB	BB	BB	AA	AA	BB	BB	BB	BB	BB	AA	AA	AA	BB	AA	BB
CEU328a	AFLP	6	49.745	NA	NA	NA	NA	NA	NA	NA	NA	NA	NA	NA	NA	NA	AA	BB	BB	AA	AA	AA	AA	BB	AA	BB	AA	AA	BB	BB	BB	AA	AA	BB	BB	BB	AA	AA	BB	BB	BB	BB	BB	AA	AA	AA	BB	AA	BB
CMX232b	AFLP	6	49.869	NA	NA	NA	NA	NA	NA	NA	NA	NA	NA	NA	NA	NA	AA	BB	BB	BB	AA	AA	AA	BB	AA	BB	AA	AA	BB	BB	BB	AA	AA	BB	BB	BB	AA	AA	BB	BB	BB	BB	BB	AA	AA	AA	BB	AA	BB
CSL400a	AFLP	6	50.249	NA	NA	NA	NA	NA	NA	NA	NA	NA	NA	NA	NA	NA	AA	BB	BB	AA	AA	AA	AA	BB	AA	BB	AA	AA	BB	BB	BB	AA	AA	BB	BB	BB	AA	AA	BB	BB	BB	BB	BB	AA	AA	AA	BB	AA	BB
n8940	SNP	6	50.558	Sme2.5_29828.1	1620	1577	5e-27	NS	NS	NS	NS	NS	NS	NS	NS	NS	BB	BB	BB	BB	AA	AA	AA	BB	BB	BB	AA	AA	BB	BB	BB	AA	AA	BB	BB	BB	AA	AA	BB	BB	BB	BB	BB	AA	AA	AA	BB	AA	BB
n132291	SNP	6	50.734	Sme2.5_00949.1	256188	223510	8e-40	NS	NS	NS	NS	NS	NS	NS	NS	NS	BB	BB	BB	BB	AA	AA	AA	BB	BB	BB	AA	AA	BB	BB	BB	AA	AA	BB	BB	BB	AA	AA	BB	BB	BB	BB	BB	AA	AA	AA	BB	AA	BB
n24988	SNP	6	51.023	Sme2.5_13667.1	12987	1394	5e-37	NS	NS	NS	NS	NS	NS	NS	NS	NS	BB	BB	BB	BB	AA	BB	AA	BB	BB	BB	AA	AA	BB	BB	BB	AA	AA	BB	BB	BB	AA	AA	BB	BB	BB	BB	BB	AA	AA	AB	BB	AA	BB
n64796	SNP	6	52.993	Sme2.5_04479.1	51186	17130	1e-38	E06	sb21inv	755586	NS	NS	NS	NS	NS	NS	AA	BB	BB	AA	AA	AA	AA	BB	AA	AA	BB	BB	BB	BB	BB	AA	AA	BB	BB	BB	BB	AA	BB	BB	BB	BB	BB	AA	AA	AA	BB	AA	BB
CAP142b	AFLP	6	64.042	NA	NA	NA	NA	NA	NA	NA	NA	NA	NA	NA	NA	NA	AA	BB	BB	AA	AA	AA	BB	AA	AA	AA	BB	BB	BB	BB	BB	AA	BB	AA	BB	BB	AA	BB	BB	BB	AA	BB	BB	AA	AA	AA	BB	AA	BB
r57054	SNP	6	65.711	Sme2.5_08770.1	24669	18912	2e-40	E01	sb03	75243440	NS	NS	NS	NS	NS	NS	BB	BB	BB	AA	AA	AA	BB	AA	AA	AA	BB	BB	BB	BB	BB	AA	BB	AA	BB	BB	AA	BB	AA	BB	AA	BB	BB	AA	AA	AA	BB	AA	BB
n97154	SNP	6	67.152	Sme2.5_00832.1	114595	61582	2e-40	E06	sb23inv	34722248	SL2.50ch06	38291616	4e-28	ST4.03ch06	43218083	3e-28	BB	BB	BB	AA	AA	AA	BB	AA	AA	AA	AB	BB	BB	BB	BB	AA	BB	AA	BB	BB	AA	BB	AA	BB	AA	BB	BB	AA	AA	AA	BB	AA	AA
n76107	SNP	6	70.374	Sme2.5_05285.1	42898	12055	2e-40	E06	sb23inv	35482564	NS	NS	NS	NS	NS	NS	AA	BB	BB	AA	BB	AA	BB	AA	AB	AA	AA	BB	AB	BB	BB	AA	AA	AA	BB	BB	AA	AB	AA	BB	AA	BB	BB	AA	AA	AA	BB	AA	AA
r57457	SNP	6	71.889	Sme2.5_08970.1	24039	1277	3e-39	E06	sb23inv	35712833	SL2.50ch06	39314034	5e-27	ST4.03ch06	45116324	4e-27	AB	BB	BB	AA	BB	AB	BB	AA	AB	AA	AB	BB	AA	BB	BB	AA	AA	AA	BB	BB	AA	AB	AA	BB	AA	BB	BB	AA	AA	AA	BB	AA	AA
n80027	SNP	6	72.881	Sme2.5_03529.1	58778	31197	2e-40	E06	sb23inv	35501638	NS	NS	NS	NS	NS	NS	AB	BB	BB	AA	BB	AA	AB	AA	AA	AA	AA	BB	AA	BB	BB	AA	AA	AA	BB	BB	AA	BB	AA	BB	AA	BB	BB	AA	AA	AA	BB	AA	AA
n34804	SNP	6	73.506	Sme2.5_29043.1	1980	1905	1e-28	E06	sb23inv	35459823	NS	NS	NS	NS	NS	NS	AA	BB	BB	AA	BB	AA	BB	AA	AA	AA	AA	BB	AA	BB	BB	AA	AA	AA	BB	BB	AA	BB	AA	BB	AA	BB	BB	AA	AA	AA	BB	AA	AA
n55984	SNP	6	74.468	Sme2.5_10938.1	18469	8076	2e-40	E10	sb36	3910848	NS	NS	NS	NS	NS	NS	AA	BB	BB	AA	BB	AA	AB	AA	AA	AA	AA	BB	AA	BB	BB	AA	AA	AA	BB	BB	AA	BB	AA	BB	BB	BB	BB	AA	AA	AA	BB	AA	AA
n36040	SNP	6	74.898	Sme2.5_08696.1	24920	613	2e-40	NS	NS	NS	NS	NS	NS	NS	NS	NS	AA	BB	BB	AA	BB	AA	BB	AA	AA	AA	AA	BB	AA	BB	BB	AA	AA	AA	BB	BB	AA	BB	AA	BB	AA	BB	BB	AA	AA	AA	BB	AA	AA
n52530	SNP	6	75.708	Sme2.5_08450.1	25770	22805	2e-40	E06	sb23inv	35562539	SL2.50ch06	39178927	1e-32	ST4.03ch06	44732395	3e-34	AA	BB	BB	AA	BB	AA	BB	AA	AB	AA	AA	BB	AB	AA	BB	AA	AA	AA	BB	BB	AA	BB	AA	BB	AA	BB	BB	AA	AA	AB	BB	AA	AA
CRU211a	AFLP	6	76.81	NA	NA	NA	NA	NA	NA	NA	NA	NA	NA	NA	NA	NA	AA	BB	BB	AA	BB	AA	AA	AA	AA	AA	AA	BB	AA	BB	AA	AA	AA	AA	BB	BB	AA	BB	AA	BB	AA	AA	BB	AA	AA	AA	BB	AA	AA
n95692	SNP	6	79.617	Sme2.5_00112.1	266027	161375	2e-36	E01	sb03	80693432	NS	NS	NS	NS	NS	NS	AB	BB	BB	AA	BB	AA	BB	AA	AB	AA	BB	BB	AA	AA	AA	AB	AA	AA	BB	BB	BB	BB	AA	BB	BB	BB	AA	AA	AA	AA	BB	AA	AA
n52988	SNP	6	81.115	Sme2.5_02884.1	66249	50723	5e-37	E01	sb03	75665366	NS	NS	NS	ST4.03ch11	1865411	3e-14	AA	BB	BB	AA	BB	AA	BB	AA	AA	AA	BB	BB	AA	AA	AA	AA	AA	AA	BB	BB	BB	BB	AA	BB	BB	BB	AA	AA	AA	AA	BB	AA	AA
n97025	SNP	6	83.049	Sme2.5_00116.1	201508	97287	1e-38	E06	sb24inv	37219162	NS	NS	NS	NS	NS	NS	AA	BB	BB	AA	BB	AA	BB	BB	AA	AA	BB	BB	AA	AA	AA	AA	AA	AA	BB	BB	BB	BB	AA	BB	BB	BB	AA	AA	AA	AA	BB	AA	AA
n21927	SNP	6	83.975	Sme2.5_00116.1	201508	121464	2e-40	E06	sb24inv	37219162	NS	NS	NS	NS	NS	NS	AB	BB	BB	AB	BB	AB	BB	BB	AA	AA	BB	BB	AA	AA	AA	AA	AA	AA	BB	BB	BB	BB	AA	BB	BB	BB	AA	AA	AA	AA	BB	AA	AA
n50593	SNP	6	84.791	Sme2.5_00116.1	201508	51591	2e-40	E06	sb24inv	37219162	NS	NS	NS	NS	NS	NS	AA	BB	BB	AA	BB	AB	BB	BB	AA	AA	BB	BB	AA	AA	AA	AA	AA	AA	BB	BB	BB	BB	AA	BB	BB	BB	AA	AA	AA	AA	BB	AA	AA
r25532	SNP	6	85.763	Sme2.5_01546.1	89280	27613	1e-38	E06	sb24inv	37118753	NS	NS	NS	ST4.03ch06	46571267	7e-25	AA	BB	BB	AA	BB	AB	BB	BB	AA	AA	BB	BB	AA	AA	AA	AA	AA	AA	BB	BB	BB	BB	AA	BB	BB	BB	AA	AA	AA	AA	BB	AA	AA
n52945	SNP	6	87.564	Sme2.5_02560.1	70386	52774	1e-38	E06	sb24inv	36882697	NS	NS	NS	NS	NS	NS	AA	BB	BB	AA	BB	AB	BB	BB	AB	AA	AB	BB	AA	AA	AA	AA	AA	AA	BB	BB	BB	AB	AA	BB	BB	BB	AA	AA	AA	BB	BB	AA	AA
emb01M15	SSR	6	89.293	NA	NA	NA	NA	NA	NA	NA	NA	NA	NA	NA	NA	NA	AA	BB	BB	AA	BB	AA	AB	BB	AA	AA	AB	BB	AA	AA	AA	AA	AB	AA	BB	BB	BB	BB	AA	BB	BB	BB	AA	AA	AA	AB	BB	AA	AA
n35852	SNP	6	96.331	Sme2.5_01372.1	94393	78380	1e-38	E06	sb25	38858055	NS	NS	NS	ST4.03ch06	50111638	6e-21	AA	BB	AA	AA	BB	AA	BB	BB	AA	BB	BB	BB	AA	AA	AA	AA	BB	AA	BB	BB	BB	BB	AA	BB	BB	BB	AA	AA	AA	BB	BB	BB	AA
n44506	SNP	6	98.443	Sme2.5_00008.1	336144	268799	1e-38	E06	sb25	39076882	NS	NS	NS	NS	NS	NS	AA	BB	AA	AA	BB	AA	AA	BB	AB	BB	BB	BB	AA	AA	AA	AA	BB	AA	BB	BB	BB	BB	AA	BB	BB	BB	AA	AA	AA	BB	BB	BB	AA
n47985	SNP	6	99.258	Sme2.5_00008.1	336144	53219	1e-38	E06	sb25	39076882	SL2.50ch06	42565263	8e-15	NS	NS	NS	AA	BB	AA	AA	BB	AA	AA	BB	AA	BB	BB	BB	AA	AA	AA	AA	BB	AA	BB	BB	BB	BB	AA	BB	BB	BB	AA	AA	AA	BB	BB	BB	AA
r685	SNP	6	100.114	Sme2.5_00008.1	336144	136074	2e-40	E06	sb25	39076882	SL2.50ch06	42634507	5e-22	NS	NS	NS	BB	BB	AA	AA	BB	AA	AA	BB	AA	BB	BB	BB	AA	AA	AA	AA	BB	AA	BB	BB	BB	BB	AA	BB	BB	BB	AA	AA	AA	BB	BB	BB	AA
PLA03P07F.118	SSR	6	101.558	NA	NA	NA	NA	NA	NA	NA	NA	NA	NA	NA	NA	NA	AA	BB	AA	AA	BB	AA	AA	BB	AA	BB	AB	BB	AA	AA	AA	AA	BB	AA	BB	BB	BB	BB	AA	BB	BB	BB	AA	AA	AA	BB	BB	BB	AA
n18776	SNP	6	105.767	Sme2.5_00386.1	147203	131319	1e-38	E06	sb25	40007297	NS	NS	NS	NS	NS	NS	BB	BB	AA	AA	BB	AA	AA	BB	BB	AB	BB	BB	AA	AA	AA	AA	AA	AA	BB	BB	BB	BB	AA	AA	BB	BB	AA	AA	AA	BB	BB	BB	AA
CMO361a	AFLP	6	108.592	NA	NA	NA	NA	NA	NA	NA	NA	NA	NA	NA	NA	NA	BB	BB	AA	AA	BB	AA	AA	BB	BB	AA	AA	BB	AA	AA	AA	AA	AA	AA	BB	BB	BB	BB	AA	AA	BB	BB	AA	AA	AA	BB	BB	BB	AA
r28828	SNP	6	108.99	Sme2.5_01887.1	82102	38343	1e-38	E06	sb25	40303224	SL2.50ch06	43919103	4e-28	ST4.03ch06	52244476	7e-30	BB	BB	AA	AA	BB	AA	AA	BB	BB	BB	BB	BB	AA	AA	AA	AA	AA	AA	BB	BB	BB	BB	AA	AA	BB	BB	AA	AA	AA	BB	BB	BB	AA
CMO358b	AFLP	6	109.82	NA	NA	NA	NA	NA	NA	NA	NA	NA	NA	NA	NA	NA	BB	BB	AA	AA	BB	AA	AA	BB	BB	BB	BB	BB	AA	AA	AA	AA	BB	AA	BB	BB	BB	BB	AA	AA	BB	BB	AA	AA	AA	BB	BB	BB	AA
n34754	SNP	6	110.613	Sme2.5_01887.1	82102	27930	1e-38	E06	sb25	40303224	NS	NS	NS	ST4.03ch06	52244587	2e-31	BB	BB	AA	AA	BB	AA	AA	BB	AB	BB	BB	BB	AA	AA	AA	AA	AA	AA	BB	BB	BB	BB	AA	AA	BB	BB	AA	AA	AA	AB	BB	BB	AA
n58295	SNP	6	120.601	Sme2.5_00163.1	184350	110372	1e-38	E06	sb25	41662900	NS	NS	NS	NS	NS	NS	AA	AB	AA	AA	BB	AA	AA	BB	AA	AB	AA	AA	AA	BB	AA	AA	AA	AA	AA	BB	BB	BB	AA	AA	BB	BB	AA	BB	AA	BB	BB	AA	AA
CRP368b	AFLP	6	123.438	NA	NA	NA	NA	NA	NA	NA	NA	NA	NA	NA	NA	NA	AA	BB	AA	BB	BB	AA	AA	BB	AA	BB	AA	AA	AA	BB	AA	AA	BB	AA	AA	BB	BB	BB	AA	AA	AA	BB	AA	BB	AA	BB	BB	AA	AA
n72337	SNP	6	124.246	Sme2.5_04397.1	50318	45365	1e-38	E06	sb25	41881800	SL2.50ch06	45505714	6e-21	ST4.03ch06	54331742	7e-25	AA	AB	AA	AA	BB	AA	AA	BB	AA	BB	AA	AA	AA	BB	AA	AA	AA	AA	AA	BB	BB	BB	AA	AA	AA	BB	AA	BB	AA	BB	BB	AA	AA
n6885	SNP	6	125.432	Sme2.5_00845.1	113780	9056	1e-38	E06	sb25	41960864	SL2.50ch06	45530494	8e-15	ST4.03ch06	54351476	3e-18	AA	AA	AA	AA	BB	AA	AA	BB	AA	BB	AA	AA	AA	BB	AA	AA	AA	AA	AA	BB	BB	BB	AA	AA	AA	BB	AA	BB	AA	BB	BB	AA	AA
CRP374a	AFLP	6	126.497	NA	NA	NA	NA	NA	NA	NA	NA	NA	NA	NA	NA	NA	AA	AA	AA	AA	BB	AA	AA	BB	AA	AA	AA	AA	AA	BB	AA	AA	AA	AA	AA	BB	BB	AA	AA	AA	AA	BB	AA	BB	AA	BB	BB	AA	AA
CRX081b	AFLP	6	129.569	NA	NA	NA	NA	NA	NA	NA	NA	NA	NA	NA	NA	NA	AA	AA	AA	AA	AA	AA	AA	BB	AA	BB	AA	AA	AA	BB	AA	AA	AA	AA	AA	BB	BB	BB	AA	AA	BB	BB	AA	BB	AA	BB	BB	AA	AA
n44735	SNP	6	130.736	Sme2.5_04025.1	53650	34645	2e-40	E06	sb25	43024185	NS	NS	NS	NS	NS	NS	AA	AA	AA	AA	AA	AA	AA	BB	AA	BB	AA	AA	AA	BB	AA	AA	AA	AA	AA	BB	BB	AA	AA	AA	BB	BB	AA	BB	AA	BB	BB	AA	AA
n427812	SNP	6	131.289	NS	NS	NS	NS	NS	NS	NS	NS	NS	NS	NS	NS	NS	AA	AA	AA	AA	AA	AA	AA	BB	AA	BB	AA	AA	AA	BB	AA	AA	AA	AA	AA	BB	BB	AA	AA	AA	BB	BB	AA	BB	AA	BB	BB	AA	AA
n3968	SNP	6	132.123	Sme2.5_00512.1	135622	101329	2e-40	E06	sb25	42940436	NS	NS	NS	NS	NS	NS	AA	AA	AA	AA	AA	AA	AA	BB	AA	AA	AA	AA	AA	BB	AA	AA	AA	AA	AA	BB	BB	AA	AA	AA	BB	BB	AA	BB	AA	BB	BB	AA	AA
n23262	SNP	6	133.378	Sme2.5_03906.1	75526	31950	2e-40	E06	sb25	42979168	NS	NS	NS	NS	NS	NS	AA	AA	AA	AA	AA	AA	AA	BB	AA	AB	AA	AA	AA	BB	AA	AA	AA	AA	AA	BB	BB	AA	AA	AA	BB	BB	AA	BB	AA	BB	BB	AA	AA
n22515	SNP	6	136.711	NS	NS	NS	NS	NS	NS	NS	NS	NS	NS	NS	NS	NS	AB	AA	AA	AA	AA	BB	AA	BB	AA	AB	AA	AA	AA	BB	AA	AA	AA	AA	AA	BB	BB	AA	AA	BB	BB	BB	AA	BB	AA	AB	BB	AA	AA
n20734	SNP	7	0	Sme2.5_00944.1	166626	6703	2e-40	E07	sb26	2866233	NS	NS	NS	NS	NS	NS	AA	AA	BB	AB	AA	AA	BB	BB	AB	AA	AA	AA	AB	BB	AA	BB	AA	BB	AA	BB	AA	AA	AA	BB	BB	AA	AA	AA	AB	BB	BB	BB	AA
eme03H04	SSR	7	5.47	NA	NA	NA	NA	NA	NA	NA	NA	NA	NA	NA	NA	NA	BB	AA	BB	BB	BB	AA	BB	BB	BB	AA	AA	AA	BB	AA	AA	BB	BB	BB	AA	BB	BB	AA	AA	BB	BB	AA	AA	AA	AA	BB	BB	BB	AA
CPF062b	AFLP	7	6.853	NA	NA	NA	NA	NA	NA	NA	NA	NA	NA	NA	NA	NA	BB	AA	BB	BB	BB	AA	BB	BB	BB	AA	AA	AA	BB	AA	AA	BB	BB	BB	AA	BB	BB	AA	AA	BB	BB	AA	AA	AA	AA	BB	BB	BB	AA
r58918	SNP	7	8.637	Sme2.5_09833.1	36179	23161	1e-38	E07	sb27	3568937	SL2.50ch07	3566065	1e-33	ST4.03ch07	5971873	1e-32	BB	AA	BB	BB	BB	AA	BB	BB	BB	AA	AA	AA	BB	AA	AA	BB	BB	BB	AA	BB	BB	AA	AA	BB	BB	AA	AA	AA	AB	BB	BB	BB	AA
n76115	SNP	7	9.317	Sme2.5_09833.1	36179	21832	1e-38	E07	sb27	3568937	NS	NS	NS	NS	NS	NS	BB	AA	BB	BB	BB	AA	BB	BB	BB	AA	AA	AA	BB	AA	AA	BB	BB	BB	AA	BB	BB	AA	AA	BB	BB	AA	AA	AA	AA	BB	BB	BB	AA
CMX205a	AFLP	7	11.768	NA	NA	NA	NA	NA	NA	NA	NA	NA	NA	NA	NA	NA	BB	AA	BB	BB	BB	AA	BB	AA	BB	AA	AA	AA	BB	AA	AA	BB	AA	BB	AA	BB	BB	AA	BB	BB	BB	AA	AA	AA	AA	BB	BB	BB	AA
n29356	SNP	7	12.714	Sme2.5_11562.1	26718	23683	2e-40	NS	NS	NS	NS	NS	NS	NS	NS	NS	BB	AA	BB	BB	BB	AA	BB	AA	AA	AA	AA	AA	BB	AA	AA	BB	AA	BB	AA	BB	BB	BB	BB	BB	BB	AA	AA	BB	AA	BB	BB	BB	AA
n46994	SNP	7	13.747	Sme2.5_22560.1	4096	2313	2e-30	NS	NS	NS	NS	NS	NS	NS	NS	NS	BB	AA	BB	BB	BB	AA	BB	AA	BB	AA	AA	AA	BB	AA	AA	BB	AA	BB	AA	BB	BB	BB	BB	BB	BB	AA	AA	AA	AA	BB	BB	BB	AA
n6072	SNP	7	14.511	Sme2.5_06024.1	37491	31583	1e-38	E07	sb27	4244376	NS	NS	NS	NS	NS	NS	BB	AA	BB	BB	BB	AA	BB	AA	AA	AA	AA	AA	BB	AA	AA	BB	AA	BB	AA	BB	BB	BB	BB	BB	BB	AA	AA	AB	AA	BB	BB	BB	AA
CEC213a	AFLP	7	16.461	NA	NA	NA	NA	NA	NA	NA	NA	NA	NA	NA	NA	NA	BB	AA	BB	BB	BB	AA	AA	AA	BB	AA	AA	AA	BB	AA	AA	BB	AA	BB	AA	BB	BB	AA	AA	BB	BB	AA	AA	BB	AA	BB	BB	BB	AA
n41713	SNP	7	18.181	Sme2.5_04351.1	50769	35838	2e-40	E07	sb27	51495949	NS	NS	NS	NS	NS	NS	AB	AA	BB	BB	BB	AA	AA	AA	BB	AA	AA	AA	BB	AA	AA	BB	AA	BB	AA	BB	BB	BB	AA	BB	BB	AA	AA	BB	AA	BB	BB	AB	AA
r66362	SNP	7	18.946	Sme2.5_18707.1	6692	5285	2e-40	NS	NS	NS	NS	NS	NS	NS	NS	NS	AB	AA	BB	BB	BB	AA	AA	AA	BB	AA	AA	AA	BB	AA	AA	BB	AA	BB	AA	BB	BB	BB	AA	BB	BB	AA	AA	BB	AA	BB	BB	AA	AA
n45650	SNP	7	19.522	Sme2.5_11735.1	16722	6019	2e-40	E07	sb27	54247156	NS	NS	NS	NS	NS	NS	AA	AA	BB	BB	BB	AB	AA	AA	BB	AA	AA	AA	BB	AB	AA	BB	AA	BB	AA	BB	BB	BB	AA	BB	BB	AA	AA	BB	AA	BB	BB	AA	AA
n52394	SNP	7	20.289	Sme2.5_14348.1	11950	3155	2e-40	E07	sb27	53825395	NS	NS	NS	NS	NS	NS	AA	AA	BB	BB	BB	AA	AA	AA	BB	AA	AA	AA	BB	AA	AA	BB	AA	BB	AA	BB	BB	BB	AA	BB	BB	AA	AA	BB	AA	BB	BB	AA	AA
n43262	SNP	7	21.264	Sme2.5_11735.1	16722	11361	2e-40	E07	sb27	54247156	NS	NS	NS	NS	NS	NS	AB	AA	BB	BB	BB	AA	AA	AA	BB	AA	AA	AA	BB	AA	AA	BB	AA	BB	AA	BB	BB	BB	AA	BB	BB	AA	AA	BB	AA	BB	BB	AA	AA
r38404	SNP	7	21.982	Sme2.5_03355.1	60662	5159	2e-40	NS	NS	NS	NS	NS	NS	NS	NS	NS	AB	AA	BB	BB	BB	AA	AA	AA	BB	AA	AA	AA	BB	AA	AA	BB	AA	BB	AA	BB	BB	BB	AA	BB	BB	AA	AA	BB	AA	BB	BB	AA	AA
r62846	SNP	7	22.43	Sme2.5_12975.1	18746	15605	2e-40	E07	sb27	53928135	NS	NS	NS	NS	NS	NS	AB	AA	BB	BB	BB	AA	AA	AA	AB	AA	AA	AA	BB	AA	AA	BB	AA	BB	AA	BB	BB	BB	AA	BB	BB	AA	AA	BB	AA	BB	BB	AA	AA
n20643	SNP	7	23.674	Sme2.5_20341.1	5468	3710	2e-40	E07	sb27	54454130	NS	NS	NS	NS	NS	NS	AB	AA	BB	BB	BB	AB	AA	AA	AB	AA	AA	AA	BB	AA	AA	BB	AA	BB	AA	BB	BB	BB	AA	BB	BB	AA	AA	BB	AA	BB	BB	AB	AA
r274321	SNP	7	24.181	Sme2.5_01727.1	92158	63621	1e-38	E07	sb27	54965185	NS	NS	NS	NS	NS	NS	AB	AA	BB	BB	BB	AA	AA	AA	AB	AA	AA	AA	BB	AA	AA	BB	AA	BB	AA	BB	BB	AB	AA	BB	BB	AA	AA	BB	AA	BB	BB	AB	AA
n70717	SNP	7	26.043	Sme2.5_09402.1	22739	4102	1e-38	NS	NS	NS	NS	NS	NS	NS	NS	NS	BB	AA	BB	BB	BB	AB	AA	AA	AB	AA	AA	AA	BB	AA	AA	BB	AA	BB	AA	BB	BB	BB	AA	BB	BB	AA	AA	AB	AA	BB	BB	AA	AA
n37318	SNP	7	26.858	Sme2.5_11790.1	29663	18061	8e-40	E07	sb27	55721439	SL2.50ch07	58395656	4e-33	ST4.03ch07	43291485	2e-36	BB	AA	BB	BB	BB	AA	AA	AA	BB	AA	AA	AA	BB	AA	AA	BB	AA	BB	AA	BB	BB	BB	AA	BB	BB	AA	AA	BB	AA	BB	BB	AA	AA
n47633	SNP	7	37.647	Sme2.5_07178.1	30580	1542	8e-35	E07	sb29	59032307	NS	NS	NS	NS	NS	NS	BB	AA	BB	BB	BB	AA	AA	AA	BB	BB	AA	AA	AB	BB	AA	BB	AA	BB	AA	BB	BB	BB	AA	BB	BB	BB	AA	AA	AA	BB	BB	AA	BB
n58783	SNP	7	43.438	Sme2.5_02447.1	72244	28985	1e-38	E07	sb29	59780866	NS	NS	NS	NS	NS	NS	BB	AA	BB	BB	BB	AA	AA	AA	BB	BB	AA	AA	AA	BB	BB	BB	AA	BB	AA	BB	BB	BB	AA	AA	BB	BB	AA	AA	AA	BB	BB	AA	BB
n80167	SNP	7	44.407	Sme2.5_02447.1	72244	27586	1e-38	E07	sb29	59780866	NS	NS	NS	NS	NS	NS	BB	AA	BB	BB	BB	AA	AA	AA	BB	BB	AA	AA	AA	BB	BB	BB	AA	BB	AA	BB	BB	BB	AA	AA	BB	BB	AA	AA	AA	BB	BB	AA	AB
n79400	SNP	7	47.886	Sme2.5_00423.1	143161	38110	2e-40	E07	sb29	60673447	SL2.50ch07	63321669	3e-34	ST4.03ch07	50332083	9e-39	AB	AA	BB	BB	BB	AA	AA	AA	BB	BB	AA	AA	AA	AB	BB	BB	AA	BB	AA	BB	AA	BB	AA	AA	BB	BB	AA	AA	AA	BB	BB	AA	AB
r66786	SNP	7	48.694	Sme2.5_19941.1	5761	3688	2e-40	E07	sb29	60919164	SL2.50ch07	63594252	8e-25	ST4.03ch07	50454583	2e-25	AB	AA	BB	BB	BB	AA	AA	AA	AB	BB	AA	AA	AA	BB	BB	BB	AA	BB	AA	BB	AA	BB	AA	AA	BB	BB	AA	AA	AA	BB	BB	AA	AB
r11695	SNP	7	49.758	Sme2.5_00423.1	143161	37974	2e-40	E07	sb29	60673447	NS	NS	NS	ST4.03ch07	50331959	7e-25	BB	AA	BB	BB	BB	AA	AA	AA	BB	BB	AA	AA	AA	BB	BB	BB	AA	BB	AA	BB	AA	BB	AA	AA	BB	BB	AA	AA	AA	BB	BB	AA	BB
n45555	SNP	7	51.044	Sme2.5_09700.1	21880	3518	2e-40	E07	sb29	60911199	NS	NS	NS	NS	NS	NS	BB	AA	BB	BB	BB	AA	AA	AA	BB	BB	AA	AA	AA	BB	BB	BB	AA	BB	AA	BB	AA	BB	AA	AA	BB	BB	AA	AA	AA	BB	BB	AA	BB
n139315	SNP	7	52.215	Sme2.5_13557.1	33535	2783	1e-27	E07	sb29	60921932	NS	NS	NS	ST4.03ch07	50715988	1e-27	BB	AA	BB	BB	BB	AA	AA	AA	BB	BB	AA	AA	AA	BB	BB	BB	AA	BB	AA	BB	AA	BB	AA	AA	BB	BB	AA	AA	AA	BB	BB	AA	AA
n77528	SNP	7	53.036	Sme2.5_29572.1	1796	1	3e-34	NS	NS	NS	NS	NS	NS	ST4.03ch07	50701788	2e-26	BB	AA	BB	BB	BB	AA	AA	AA	BB	BB	AA	AA	AA	BB	BB	BB	AA	BB	AA	BB	BB	BB	AA	AA	BB	BB	AA	AA	AA	BB	BB	AA	BB
n77304	SNP	7	55.753	Sme2.5_01661.1	93976	48624	1e-38	E07	sb29	61065972	NS	NS	NS	NS	NS	NS	AA	AA	BB	BB	BB	AA	AA	AA	AA	BB	AA	AA	AA	BB	BB	BB	AA	BB	AA	BB	BB	BB	AA	AA	BB	BB	AA	AA	AA	BB	BB	AA	BB
r10496	SNP	7	58.042	Sme2.5_00367.1	149545	118316	1e-38	E07	sb29	61432923	NS	NS	NS	NS	NS	NS	AB	AA	BB	BB	BB	AA	BB	AA	AB	BB	AA	AA	AA	BB	BB	BB	AA	BB	AA	BB	BB	AB	AA	AA	BB	BB	AA	AA	AA	BB	BB	AA	BB
n103527	SNP	7	59.776	Sme2.5_00367.1	149545	82972	1e-38	E07	sb29	61432923	NS	NS	NS	NS	NS	NS	BB	AA	BB	BB	BB	AA	BB	AA	BB	BB	AA	AA	AA	BB	BB	BB	AA	BB	AA	BB	BB	BB	AA	AA	BB	BB	AA	AA	AA	BB	BB	AA	BB
n23840	SNP	7	62.467	Sme2.5_00145.1	189797	115237	1e-38	E07	sb29	61783222	NS	NS	NS	NS	NS	NS	AB	AA	BB	BB	BB	AA	BB	AA	BB	BB	AA	AA	AA	BB	BB	BB	AA	BB	AA	BB	BB	BB	AA	AA	AA	BB	AA	AA	AA	BB	BB	AA	BB
n43187	SNP	7	70.556	NS	NS	NS	NS	NS	NS	NS	SL2.50ch07	65452065	1e-22	ST4.03ch07	52939184	3e-24	AA	AA	BB	AA	AA	AA	AB	AA	AB	BB	AA	AA	BB	BB	BB	BB	AA	BB	BB	BB	AB	AB	AA	AA	AA	BB	BB	AA	AA	AA	BB	AA	BB
n36994	SNP	7	71.89	NS	NS	NS	NS	NS	NS	NS	NS	NS	NS	NS	NS	NS	AA	AA	BB	BB	AA	AA	BB	AA	BB	BB	BB	AA	BB	BB	BB	BB	AA	BB	BB	BB	BB	BB	AA	AA	AA	BB	BB	AA	AA	AA	BB	AA	BB
n101153	SNP	7	73.017	Sme2.5_00017.1	374084	230407	2e-40	E07	sb29	62941412	NS	NS	NS	ST4.03ch07	53142893	4e-27	AA	AA	BB	AA	AA	AA	BB	AA	BB	BB	BB	AA	BB	BB	BB	BB	AA	BB	BB	BB	BB	BB	AA	AA	AA	BB	BB	AA	AA	AA	BB	AA	BB
n78945	SNP	7	73.79	Sme2.5_00017.1	374084	229854	1e-38	E07	sb29	62941412	SL2.50ch07	65659274	5e-22	ST4.03ch07	53143471	1e-23	AB	AA	BB	AA	AA	AA	BB	AA	AA	BB	AA	AA	BB	BB	BB	BB	AA	BB	BB	BB	BB	BB	AA	AA	AA	BB	BB	AA	AA	AA	BB	AA	BB
n68264	SNP	7	74.726	Sme2.5_00017.1	374084	216692	2e-40	E07	sb29	62941412	NS	NS	NS	NS	NS	NS	AA	AA	BB	AA	AA	AA	BB	AA	BB	BB	BB	AA	BB	BB	BB	BB	AA	BB	BB	BB	BB	BB	AA	AA	AA	BB	BB	AA	AA	AA	BB	AA	BB
n29637	SNP	7	77.101	Sme2.5_18719.1	7394	7073	2e-31	E10	sb36	2067455	NS	NS	NS	NS	NS	NS	AA	AA	BB	AA	AA	AA	BB	AA	AB	AA	AA	AA	BB	BB	BB	BB	AA	BB	BB	BB	BB	BB	AA	AA	AA	BB	BB	AA	AA	AA	AA	AA	BB
COO250b	AFLP	7	78.618	NA	NA	NA	NA	NA	NA	NA	NA	NA	NA	NA	NA	NA	AA	AA	BB	AA	AA	AA	BB	AA	AA	AA	BB	AA	BB	BB	BB	AA	AA	BB	BB	BB	BB	BB	AA	AA	AA	BB	BB	AA	AA	AA	AA	AA	BB
n5457	SNP	7	80.73	Sme2.5_11468.1	35349	17633	1e-38	E07	sb29	63659424	NS	NS	NS	NS	NS	NS	AA	AA	BB	BB	AA	AA	BB	AA	AA	AA	AA	AA	AB	BB	BB	AA	AA	BB	BB	BB	BB	BB	AA	AA	AA	BB	BB	AA	AA	AA	AA	AA	BB
r39290	SNP	7	81.539	Sme2.5_03498.1	59109	56420	1e-38	E07	sb29	63606791	NS	NS	NS	ST4.03ch07	54246498	2e-26	AA	AA	BB	BB	AA	AA	BB	AA	AA	AA	AA	AA	BB	BB	BB	AA	AA	BB	BB	BB	BB	BB	AA	AA	AA	BB	BB	AA	AA	AA	AA	AA	BB
n41842	SNP	7	82.374	Sme2.5_00236.1	166416	135575	2e-40	E07	sb29	63517263	NS	NS	NS	NS	NS	NS	AA	AA	BB	BB	AA	AA	BB	AA	AA	AA	AB	AA	BB	BB	BB	AA	AA	BB	BB	BB	BB	BB	AA	AA	AA	AA	BB	AA	AA	AA	AA	AA	BB
n129463	SNP	7	84.45	Sme2.5_00420.1	143675	113525	2e-40	E07	sb29	63913543	NS	NS	NS	NS	NS	NS	AA	AA	BB	BB	AA	AA	BB	AA	AA	AA	AA	AA	BB	BB	BB	AA	AA	BB	BB	BB	BB	BB	AA	AA	AA	BB	BB	BB	AA	AA	AA	AA	BB
n669791	SNP	7	92.513	Sme2.5_06855.1	31893	26253	5e-37	E07	sb29	63717677	NS	NS	NS	NS	NS	NS	AA	AA	BB	BB	AA	AA	BB	AA	AA	AA	AA	AA	BB	AA	BB	AA	AA	BB	BB	BB	AA	BB	AA	BB	AA	AA	BB	AA	AA	AA	AA	AA	BB
n755721	SNP	8	0	Sme2.5_00250.1	162833	35199	5e-37	E08	sb30inv	2298345	NS	NS	NS	NS	NS	NS	AA	BB	AA	AA	BB	AA	AA	AA	AA	BB	BB	BB	BB	AA	AA	AA	AA	AA	BB	BB	AA	BB	BB	BB	AA	BB	AA	AA	AA	AA	AA	AA	AA
n911371	SNP	8	0.797	Sme2.5_00250.1	162833	20200	5e-37	E08	sb30inv	2298345	SL2.50ch08	2144339	1e-28	ST4.03ch08	267673	2e-30	AA	BB	AA	AA	BB	AA	AA	AA	BB	BB	BB	BB	BB	BB	AA	AA	AA	AA	BB	BB	AA	AA	BB	BB	AA	BB	AA	AA	AA	AA	AA	AA	AA
n41530	SNP	8	1.934	Sme2.5_00250.1	162833	64784	1e-38	E08	sb30inv	2298345	SL2.50ch08	2295547	1e-13	ST4.03ch08	141006	1e-13	AA	BB	AA	AB	BB	AA	AA	AA	BB	BB	BB	BB	BB	BB	AA	AA	AA	AA	BB	BB	AA	AA	BB	BB	AA	BB	AA	AA	AA	AA	AA	AA	AA
n27248	SNP	8	2.952	Sme2.5_00250.1	162833	15902	1e-38	E08	sb30inv	2298345	SL2.50ch08	2170770	5e-17	ST4.03ch08	257278	1e-27	AB	BB	AA	AA	BB	AA	AA	AA	AB	BB	BB	BB	BB	BB	AA	AA	AA	AA	BB	BB	AA	AA	BB	BB	AA	BB	AA	AA	AA	AA	AA	AA	AA
r25462	SNP	8	3.602	Sme2.5_01539.1	89406	87238	1e-38	E08	sb30inv	2094999	NS	NS	NS	ST4.03ch08	284887	2e-30	AB	BB	AA	AB	BB	AA	AA	AA	AA	BB	BB	BB	BB	BB	AA	AA	AA	AA	BB	BB	AA	AA	BB	BB	AA	BB	AA	AA	AA	AA	AA	AA	AA
r8884	SNP	8	4.565	Sme2.5_00250.1	162833	9329	1e-38	E08	sb30inv	2298345	SL2.50ch08	2151150	2e-21	ST4.03ch08	275660	4e-32	AB	BB	AA	AB	BB	AA	AA	AA	AB	BB	BB	BB	BB	BB	AA	AA	AA	AA	BB	BB	AA	AA	BB	BB	AA	BB	AA	AA	AA	AA	AA	AA	AA
n17006	SNP	8	4.706	Sme2.5_00250.1	162833	9329	1e-38	E08	sb30inv	2298345	SL2.50ch08	2151150	2e-21	ST4.03ch08	275660	4e-32	AB	BB	AA	AB	BB	AA	AA	AA	AB	BB	BB	BB	BB	BB	AA	AA	AA	AA	BB	BB	AA	AA	BB	BB	AA	BB	AA	AA	AA	AA	AA	AA	AA
n83283	SNP	8	5.281	Sme2.5_00250.1	162833	19444	1e-38	E08	sb30inv	2298345	NS	NS	NS	NS	NS	NS	AB	BB	AA	AA	BB	AA	AA	AA	AB	BB	BB	BB	BB	BB	AA	AA	AA	AA	BB	BB	AA	AA	BB	BB	AA	BB	AA	AA	AA	AA	AA	AA	AA
n70999	SNP	8	9.331	Sme2.5_03623.1	57805	19275	1e-38	E08	sb30inv	2561454	SL2.50ch08	2567310	1e-33	ST4.03ch08	4894561	9e-34	AB	BB	AA	AA	BB	AA	AA	AA	BB	BB	BB	BB	BB	BB	AA	AA	AA	AA	BB	BB	AA	BB	BB	BB	AA	BB	AA	AA	BB	AA	AA	AA	AA
n62753	SNP	8	9.93	Sme2.5_03623.1	57805	20958	1e-38	E08	sb30inv	2561454	NS	NS	NS	NS	NS	NS	AA	BB	AA	AA	BB	AA	AA	AA	AA	BB	BB	BB	BB	BB	AA	AA	AA	AA	BB	BB	AA	AA	BB	BB	AA	BB	AA	AA	BB	AA	AA	AA	AA
n28038	SNP	8	10.598	Sme2.5_00013.1	312900	297489	1e-38	E08	sb30inv	2684843	NS	NS	NS	NS	NS	NS	AA	BB	AA	AA	BB	AA	AA	AA	AA	BB	BB	BB	BB	BB	AA	AA	AA	AA	BB	BB	AA	AA	BB	BB	AA	BB	AA	AA	BB	AA	AA	AA	AA
n43762	SNP	8	11.318	Sme2.5_00013.1	312900	184799	2e-40	E08	sb30inv	2684843	NS	NS	NS	NS	NS	NS	AA	AA	AA	AA	BB	AA	AA	AA	BB	BB	BB	BB	BB	BB	AA	AA	AA	AA	BB	BB	AA	AA	BB	BB	AA	BB	AA	AA	BB	AA	AA	AA	AA
n22810	SNP	8	11.546	Sme2.5_00013.1	312900	251687	5e-37	E08	sb30inv	2684843	SL2.50ch08	2645245	1e-38	ST4.03ch08	4976877	4e-37	AA	AA	AA	AA	BB	AA	AA	AA	BB	BB	BB	BB	BB	BB	AA	AA	AA	AA	BB	BB	AA	AA	BB	BB	AA	BB	AA	AA	BB	AA	AA	AA	AA
r1094	SNP	8	12.179	Sme2.5_00013.1	312900	196378	2e-40	E08	sb30inv	2684843	NS	NS	NS	NS	NS	NS	AA	AA	AA	AA	BB	AA	AA	AA	AB	BB	BB	BB	BB	BB	AA	AA	AA	AA	BB	BB	AA	AA	BB	BB	AA	BB	AA	AA	BB	AA	AA	AA	AA
r1096	SNP	8	12.917	Sme2.5_00013.1	312900	205235	1e-38	E08	sb30inv	2684843	SL2.50ch08	2694214	4e-18	ST4.03ch08	5058276	1e-18	AB	AA	AA	AA	BB	AA	AA	AA	AB	BB	BB	BB	BB	AB	AA	AA	AA	AA	BB	BB	AA	AA	BB	BB	AA	AB	AA	AA	BB	AA	AA	AA	AA
r1063	SNP	8	14.206	Sme2.5_00013.1	312900	127450	2e-40	E08	sb30inv	2684843	SL2.50ch08	2768150	1e-28	ST4.03ch08	5148275	2e-30	AB	AA	AA	AA	BB	AB	AA	AA	AB	BB	BB	BB	BB	BB	AA	AB	AA	AA	BB	BB	AA	AA	BB	BB	AA	BB	AA	AA	BB	AA	AA	AA	AA
COP198b	AFLP	8	17.471	NA	NA	NA	NA	NA	NA	NA	NA	NA	NA	NA	NA	NA	AA	AA	AA	AA	BB	AA	AA	AA	AA	AA	BB	BB	BB	BB	AA	AA	AA	BB	BB	BB	AA	AA	BB	BB	AA	BB	AA	AA	BB	AA	AA	AA	AA
n113672	SNP	8	18.759	Sme2.5_12621.1	27936	22017	5e-37	E08	sb31inv	608718	SL2.50ch08	612279	2e-35	ST4.03ch08	3207277	2e-35	AA	AA	AA	AA	BB	AA	AA	AA	AA	BB	BB	BB	BB	BB	AA	AA	AA	BB	BB	BB	AA	AA	BB	BB	AA	BB	AA	AA	AA	AA	AA	AA	AA
n2100	SNP	8	36.181	NS	NS	NS	NS	NS	NS	NS	NS	NS	NS	NS	NS	NS	AB	BB	AA	AA	AA	AB	AA	AA	BB	AA	BB	BB	BB	BB	BB	AA	AA	AA	BB	BB	AA	BB	BB	BB	AA	BB	AA	AA	BB	AA	AA	AA	AA
r38531	SNP	8	43.025	Sme2.5_03381.1	60368	55921	2e-40	E08	sb32	1495666	NS	NS	NS	NS	NS	NS	BB	BB	AA	AA	AA	BB	AA	AA	BB	AA	BB	BB	BB	BB	BB	AA	AA	AA	BB	BB	AA	BB	BB	BB	AA	BB	AA	AA	BB	AB	AA	AA	AA
n73702	SNP	8	49.692	Sme2.5_02986.1	84296	26950	1e-38	E07	sb27	44946827	SL2.50ch07	47623358	3e-24	NS	NS	NS	AB	BB	AA	AA	AA	BB	BB	AA	AB	AA	BB	BB	BB	BB	BB	AA	AA	AA	BB	BB	AA	BB	BB	BB	AA	BB	AA	BB	BB	AA	AA	AB	AA
CEL218a	AFLP	8	50.309	NA	NA	NA	NA	NA	NA	NA	NA	NA	NA	NA	NA	NA	AA	BB	AA	AA	AA	BB	BB	AA	AA	AA	BB	BB	BB	BB	AA	AA	AA	BB	BB	AA	AA	BB	BB	BB	BB	BB	BB	BB	BB	AA	AA	AA	AA
r22459	SNP	8	51.049	Sme2.5_01225.1	98524	77167	2e-40	E08	sb33	46046427	SL2.50ch08	48831276	6e-36	ST4.03ch08	32991973	6e-36	AA	BB	AA	AB	AA	BB	BB	AA	AB	AA	BB	BB	BB	BB	BB	AA	AA	AA	BB	BB	AA	BB	BB	BB	AA	BB	BB	BB	BB	AA	AA	AB	AA
n67704	SNP	8	51.467	NS	NS	NS	NS	NS	NS	NS	NS	NS	NS	NS	NS	NS	AA	BB	AA	BB	BB	AB	BB	AA	AB	AA	BB	BB	BB	BB	BB	AA	AA	AA	BB	BB	AA	BB	BB	BB	AA	BB	BB	BB	BB	AA	AA	AB	AA
CRX280a	AFLP	8	52.378	NA	NA	NA	NA	NA	NA	NA	NA	NA	NA	NA	NA	NA	AA	BB	AA	AA	AA	BB	BB	AA	AA	AA	BB	BB	BB	BB	BB	AA	AA	BB	BB	BB	AA	BB	BB	BB	BB	BB	BB	BB	BB	AA	AA	AA	AA
n68173	SNP	8	53.101	Sme2.5_01047.1	162929	35003	1e-38	E08	sb33	4067703	SL2.50ch01	97850118	1e-23	ST4.03ch01	87614339	1e-28	AA	BB	AA	BB	AA	BB	BB	AA	AB	AA	BB	BB	BB	BB	BB	AA	AA	AA	BB	BB	AA	BB	BB	BB	AA	BB	AA	BB	BB	AA	AA	BB	AA
n39513	SNP	8	53.542	Sme2.5_01799.1	88244	74852	1e-38	E08	sb33	3968216	NS	NS	NS	NS	NS	NS	BB	BB	AA	BB	AA	AB	BB	AA	AA	AA	BB	BB	BB	BB	BB	AA	AA	AA	BB	BB	AA	BB	BB	BB	AA	BB	AA	BB	BB	AA	AA	BB	AA
n815241	SNP	8	53.676	Sme2.5_01799.1	88244	75025	5e-37	E08	sb33	3968216	NS	NS	NS	NS	NS	NS	AA	BB	AA	BB	AA	BB	BB	AA	AA	AA	BB	BB	BB	BB	BB	AA	AA	AA	BB	BB	AA	BB	BB	BB	BB	BB	AA	BB	BB	AA	AA	BB	AA
r63882	SNP	8	54.056	Sme2.5_14165.1	12234	1845	1e-38	NS	NS	NS	NS	NS	NS	NS	NS	NS	AB	BB	AA	BB	AA	BB	BB	AA	AA	AA	BB	BB	BB	BB	BB	AA	AA	AA	BB	BB	AA	BB	BB	BB	AA	BB	AA	BB	BB	AA	AA	BB	AA
n36044	SNP	8	54.162	Sme2.5_14165.1	12234	1845	1e-38	NS	NS	NS	NS	NS	NS	NS	NS	NS	AB	BB	AA	BB	AA	BB	BB	AA	AA	AA	BB	BB	BB	BB	BB	AA	AA	AA	BB	BB	AA	BB	BB	BB	AA	BB	AA	BB	BB	AA	AA	BB	AA
emh02E08	SSR	8	54.639	NA	NA	NA	NA	NA	NA	NA	NA	NA	NA	NA	NA	NA	AA	BB	AA	AA	AA	BB	BB	AA	AA	AA	BB	BB	BB	BB	BB	AA	AA	AA	BB	BB	AA	BB	BB	BB	BB	BB	BB	BB	BB	AA	AA	AB	AA
n69212	SNP	8	54.996	Sme2.5_19334.1	10732	9841	5e-32	NS	NS	NS	NS	NS	NS	NS	NS	NS	AA	BB	AA	BB	AA	AB	BB	AA	BB	AA	BB	BB	BB	BB	BB	AA	AA	AA	BB	BB	AA	BB	BB	BB	AA	BB	BB	BB	BB	AA	AA	BB	AA
n12263	SNP	8	55.806	Sme2.5_01535.1	89478	69205	1e-38	E08	sb33	52270033	SL2.50ch12	64949076	1e-23	NS	NS	NS	AA	BB	AA	BB	BB	BB	BB	AA	AA	AA	BB	BB	BB	BB	BB	AA	AA	AA	BB	BB	AA	BB	BB	BB	AA	BB	AA	BB	BB	AA	AA	AA	AA
n50118	SNP	8	56.039	Sme2.5_11306.1	17640	9319	1e-33	NS	NS	NS	NS	NS	NS	NS	NS	NS	AA	BB	AA	BB	BB	BB	BB	AA	AA	AA	BB	BB	BB	BB	BB	AA	AA	AA	BB	BB	AA	BB	BB	BB	AA	BB	AA	BB	BB	AA	AA	AA	AA
n60622	SNP	8	56.369	Sme2.5_04067.1	62148	25470	1e-38	E08	sb33	52155007	NS	NS	NS	NS	NS	NS	AA	BB	AA	BB	BB	BB	BB	AA	AB	AA	BB	BB	BB	BB	BB	AA	AA	AA	BB	BB	AA	BB	BB	BB	AA	BB	AA	BB	BB	AA	AA	AA	AA
n911681	SNP	8	56.587	Sme2.5_07680.1	28523	355	1e-33	E09	sb34inv	1195264	NS	NS	NS	NS	NS	NS	AA	BB	AA	BB	BB	BB	BB	AA	BB	AA	BB	BB	BB	BB	BB	AA	AA	AA	BB	BB	AA	BB	BB	BB	AA	BB	AA	BB	BB	AA	AA	AA	AA
n96403	SNP	8	56.838	Sme2.5_04067.1	62148	26018	1e-38	E08	sb33	52155007	SL2.50ch08	54947714	4e-28	ST4.03ch08	38178663	2e-26	AA	BB	AA	BB	BB	BB	BB	AA	BB	AA	BB	BB	BB	BB	BB	AA	AA	AA	BB	BB	AA	BB	BB	BB	AA	BB	AA	BB	BB	AA	AA	AA	AA
n77094	SNP	8	57.153	Sme2.5_02928.1	76472	65515	1e-38	E08	sb33	51634007	NS	NS	NS	NS	NS	NS	AA	BB	AA	BB	BB	BB	BB	AA	AB	AA	BB	BB	BB	BB	BB	AA	AA	AA	BB	BB	AA	BB	BB	BB	AA	BB	BB	BB	BB	AA	AA	AB	AA
n92676	SNP	8	57.541	Sme2.5_01535.1	89478	29741	1e-38	E08	sb33	52270033	NS	NS	NS	NS	NS	NS	AA	BB	AA	BB	BB	BB	BB	AA	BB	AA	BB	BB	BB	BB	BB	AA	AA	AA	BB	BB	AA	BB	BB	BB	AA	BB	AA	BB	BB	AA	AA	AB	AA
COP117a	AFLP	8	58.277	NA	NA	NA	NA	NA	NA	NA	NA	NA	NA	NA	NA	NA	AA	BB	AA	BB	BB	BB	BB	AA	AA	AA	BB	BB	BB	BB	BB	AA	AA	AA	BB	BB	AA	BB	BB	BB	AA	BB	AA	BB	BB	AA	AA	AA	AA
n8342	SNP	8	59.342	Sme2.5_00132.1	223088	148740	2e-35	E08	sb33	53209883	NS	NS	NS	NS	NS	NS	AA	BB	AA	BB	BB	BB	BB	BB	AA	AA	BB	BB	BB	BB	BB	AA	AA	AA	BB	BB	AA	BB	BB	BB	AA	BB	AA	BB	BB	AB	AA	AB	BB
n49996	SNP	8	60.294	Sme2.5_03590.1	58160	17415	2e-40	E08	sb33	52916618	NS	NS	NS	NS	NS	NS	AA	BB	AA	BB	BB	BB	BB	BB	AA	AA	BB	BB	BB	BB	BB	AA	AA	AA	BB	BB	BB	BB	BB	BB	AA	BB	AA	BB	BB	AA	AA	AA	BB
n34349	SNP	8	60.711	NS	NS	NS	NS	NS	NS	NS	NS	NS	NS	NS	NS	NS	AA	BB	AA	BB	BB	BB	BB	BB	AA	AA	BB	BB	BB	BB	BB	AA	AA	AA	BB	BB	BB	BB	BB	BB	AA	BB	AA	BB	BB	AA	AA	AA	BB
n219831	SNP	8	61.028	Sme2.5_09348.1	22906	17815	2e-40	E08	sb33	53039104	NS	NS	NS	NS	NS	NS	AA	BB	AA	BB	BB	BB	BB	BB	AA	AA	BB	BB	BB	BB	BB	AA	AA	AA	BB	BB	BB	BB	BB	BB	AA	BB	AA	BB	BB	AA	AA	AA	BB
r5878	SNP	8	61.298	Sme2.5_00132.1	223088	132558	2e-40	E08	sb33	53209883	NS	NS	NS	NS	NS	NS	AA	BB	AA	BB	BB	BB	BB	BB	AA	AA	BB	BB	BB	BB	BB	AA	AA	AA	BB	BB	BB	BB	BB	BB	AA	BB	AA	BB	BB	AA	AA	AB	BB
n52854	SNP	8	61.995	Sme2.5_00132.1	223088	102639	2e-40	E08	sb33	53209883	SL2.50ch08	56004868	8e-30	ST4.03ch08	40134051	4e-27	AA	BB	AA	BB	BB	BB	BB	BB	AA	AA	BB	BB	BB	BB	BB	AA	AA	AA	BB	BB	AA	BB	BB	BB	AA	BB	AA	BB	BB	AA	AA	AA	BB
CSX170b	AFLP	8	62.81	NA	NA	NA	NA	NA	NA	NA	NA	NA	NA	NA	NA	NA	AA	BB	AA	BB	BB	BB	BB	BB	AA	AA	BB	BB	BB	BB	BB	AA	AA	AA	BB	BB	BB	BB	BB	BB	AA	BB	BB	BB	BB	AA	AA	BB	BB
COP124b	AFLP	8	63.284	NA	NA	NA	NA	NA	NA	NA	NA	NA	NA	NA	NA	NA	AA	BB	AA	AA	BB	BB	BB	BB	AA	AA	BB	BB	AA	BB	BB	AA	AA	AA	BB	BB	BB	BB	BB	BB	AA	BB	BB	BB	BB	AA	AA	BB	BB
n21133	SNP	8	64.098	Sme2.5_03590.1	58160	41708	2e-40	E08	sb33	52916618	NS	NS	NS	ST4.03ch08	39689011	2e-25	AA	BB	AA	BB	BB	BB	BB	BB	AB	AA	BB	BB	BB	AB	BB	AA	AA	AA	BB	BB	BB	BB	BB	BB	AA	BB	AA	BB	BB	AA	AA	AA	BB
CAP110b	AFLP	8	73.266	NA	NA	NA	NA	NA	NA	NA	NA	NA	NA	NA	NA	NA	BB	BB	BB	BB	BB	BB	BB	BB	BB	BB	BB	BB	AA	BB	BB	BB	AA	AA	BB	BB	BB	BB	BB	BB	BB	BB	AA	BB	BB	AA	BB	AA	BB
n48233	SNP	8	75.013	Sme2.5_07436.1	44788	31914	2e-40	E06	sb21inv	2259060	NS	NS	NS	NS	NS	NS	BB	BB	BB	BB	BB	BB	BB	BB	BB	BB	BB	BB	AA	BB	BB	BB	AA	AA	BB	BB	BB	BB	BB	BB	BB	BB	AA	BB	BB	AA	BB	AA	BB
n94098	SNP	8	76.564	Sme2.5_07751.1	34347	21750	2e-40	E08	sb33	55741083	NS	NS	NS	NS	NS	NS	BB	BB	BB	BB	BB	BB	BB	BB	BB	BB	BB	BB	AA	BB	BB	BB	AA	AA	BB	BB	BB	BB	BB	BB	BB	BB	AA	BB	BB	AA	BB	AA	BB
n127652	SNP	8	77.905	Sme2.5_07436.1	44788	3828	2e-40	E06	sb21inv	2259060	NS	NS	NS	NS	NS	NS	BB	BB	BB	BB	BB	BB	BB	BB	AB	BB	BB	BB	AA	BB	BB	BB	AA	AA	BB	BB	BB	BB	BB	BB	BB	BB	AA	BB	BB	AA	BB	AB	BB
n53164	SNP	8	82.874	Sme2.5_08535.1	25488	15551	1e-38	E08	sb33	57211141	NS	NS	NS	NS	NS	NS	BB	BB	BB	BB	BB	BB	AA	BB	BB	AA	BB	AA	AA	BB	BB	AB	AA	BB	BB	BB	BB	BB	BB	BB	BB	BB	AA	BB	AA	AA	BB	AA	BB
n21301	SNP	8	87.722	Sme2.5_05247.1	53469	25195	2e-40	E08	sb33	60530045	NS	NS	NS	ST4.03ch08	53542119	4e-27	BB	BB	BB	BB	BB	BB	AB	BB	BB	BB	AB	AA	BB	BB	BB	BB	BB	BB	BB	BB	AA	AA	AA	BB	BB	BB	BB	BB	AA	AA	BB	BB	BB
n854511	SNP	8	88.052	Sme2.5_00899.1	111538	105545	2e-40	E08	sb33	59627074	NS	NS	NS	ST4.03ch08	52429847	2e-25	BB	BB	BB	BB	BB	BB	AA	BB	BB	BB	BB	AA	BB	BB	BB	BB	BB	BB	BB	AA	AA	BB	BB	BB	AA	AA	BB	BB	AA	AA	BB	BB	BB
CSU221a	AFLP	8	88.395	NA	NA	NA	NA	NA	NA	NA	NA	NA	NA	NA	NA	NA	BB	BB	BB	BB	BB	BB	AA	BB	BB	BB	BB	BB	BB	BB	BB	BB	BB	BB	BB	AA	AA	AA	BB	BB	BB	BB	BB	BB	AA	AA	BB	BB	BB
n56062	SNP	8	88.546	Sme2.5_00553.1	131609	22301	1e-38	E08	sb33	60320349	NS	NS	NS	NS	NS	NS	BB	BB	BB	BB	BB	BB	AA	BB	BB	BB	AA	AA	BB	BB	BB	BB	BB	BB	BB	AA	AB	BB	BB	BB	BB	BB	BB	BB	AA	AB	BB	BB	BB
r47449	SNP	8	88.736	Sme2.5_05247.1	53469	35655	1e-38	E08	sb33	60530045	SL2.50ch08	63301656	2e-21	ST4.03ch08	53678313	3e-18	BB	BB	BB	BB	BB	BB	AA	BB	BB	BB	AB	AA	BB	BB	BB	AB	BB	BB	BB	AB	AB	AA	AB	BB	BB	BB	BB	BB	AA	AA	BB	BB	BB
n44514	SNP	8	88.783	Sme2.5_05247.1	53469	35655	1e-38	E08	sb33	60530045	SL2.50ch08	63301656	2e-21	ST4.03ch08	53678313	3e-18	BB	BB	BB	BB	BB	BB	AA	BB	BB	BB	AB	AA	BB	BB	BB	BB	BB	BB	BB	AB	AB	AA	AB	BB	BB	BB	BB	BB	AA	AA	BB	BB	BB
n62632	SNP	8	88.896	Sme2.5_05247.1	53469	41196	2e-40	E08	sb33	60530045	SL2.50ch08	63320638	1e-28	ST4.03ch08	53628279	1e-28	BB	BB	BB	BB	BB	BB	AA	BB	BB	BB	AB	AA	BB	BB	BB	BB	BB	BB	BB	AB	AB	BB	AB	BB	BB	BB	BB	BB	AA	AA	BB	BB	BB
n41707	SNP	8	88.96	Sme2.5_00553.1	131609	67751	2e-40	E08	sb33	60320349	NS	NS	NS	NS	NS	NS	BB	BB	BB	BB	BB	BB	AA	BB	BB	BB	AB	AA	BB	BB	BB	BB	BB	BB	BB	BB	AB	AB	AB	BB	BB	BB	BB	BB	AA	AA	BB	BB	BB
n26188	SNP	8	89.164	Sme2.5_00297.1	157508	63203	2e-40	E08	sb33	59953582	NS	NS	NS	NS	NS	NS	BB	BB	BB	BB	BB	BB	AA	BB	BB	BB	AB	AA	BB	BB	BB	BB	BB	BB	BB	BB	AB	AA	BB	BB	BB	BB	BB	BB	AA	AA	BB	BB	BB
n765051	SNP	8	89.318	Sme2.5_00484.1	137757	58905	2e-40	E08	sb33	60165180	SL2.50ch06	2372328	1e-13	NS	NS	NS	BB	BB	BB	BB	BB	BB	AA	BB	BB	BB	BB	AA	BB	BB	BB	BB	BB	BB	BB	BB	AA	AA	BB	BB	BB	BB	BB	BB	AA	AA	BB	BB	BB
n78618	SNP	8	89.389	Sme2.5_00297.1	157508	139834	1e-38	E08	sb33	59953582	SL2.50ch08	62941702	2e-30	ST4.03ch08	52936558	4e-32	BB	BB	BB	BB	BB	BB	AA	BB	BB	BB	AA	AA	BB	BB	BB	BB	BB	BB	BB	BB	BB	BB	BB	BB	BB	BB	BB	BB	AA	AA	BB	BB	BB
CDF062a	AFLP	8	89.459	NA	NA	NA	NA	NA	NA	NA	NA	NA	NA	NA	NA	NA	BB	AA	BB	BB	BB	BB	AA	BB	BB	BB	BB	BB	BB	BB	BB	BB	BB	BB	BB	BB	AA	BB	BB	BB	BB	BB	BB	BB	AA	AA	BB	BB	BB
n22313	SNP	8	89.554	Sme2.5_09424.1	22690	4970	1e-38	E08	sb33	58926614	NS	NS	NS	NS	NS	NS	BB	BB	BB	BB	BB	BB	AA	BB	BB	BB	BB	BB	BB	BB	BB	BB	BB	BB	BB	BB	AB	BB	BB	BB	BB	BB	BB	BB	AA	AA	BB	BB	BB
r69461	SNP	8	89.623	Sme2.5_00297.1	157508	7049	1e-38	E08	sb33	59953582	NS	NS	NS	ST4.03ch08	52733127	2e-35	BB	BB	BB	BB	BB	BB	AA	BB	BB	BB	BB	AA	AB	BB	BB	BB	BB	BB	BB	BB	AB	BB	BB	BB	BB	BB	BB	BB	AA	AA	BB	BB	BB
n71128	SNP	8	89.721	Sme2.5_06205.1	36312	22953	2e-40	E08	sb33	59158282	SL2.50ch08	61985102	6e-21	ST4.03ch08	51273900	6e-21	BB	BB	BB	BB	BB	BB	AA	BB	BB	BB	BB	BB	BB	BB	BB	BB	BB	BB	BB	BB	AB	BB	BB	BB	BB	AB	BB	BB	AA	AB	BB	BB	BB
r51003	SNP	8	89.792	Sme2.5_06205.1	36312	22953	2e-40	E08	sb33	59158282	SL2.50ch08	61985102	6e-21	ST4.03ch08	51273900	6e-21	BB	BB	BB	BB	BB	BB	AA	BB	BB	BB	BB	BB	BB	BB	BB	BB	BB	BB	BB	BB	AB	BB	BB	BB	BB	AB	BB	BB	AA	AA	BB	BB	BB
r62324	SNP	8	89.864	Sme2.5_12463.1	18221	9184	1e-38	E08	sb33	59145941	SL2.50ch08	61978126	2e-35	ST4.03ch08	51263996	4e-37	BB	BB	BB	BB	BB	BB	AA	BB	BB	BB	BB	BB	BB	BB	BB	BB	BB	BB	BB	BB	BB	BB	BB	BB	BB	BB	BB	BB	AB	AA	BB	BB	BB
n83315	SNP	8	89.92	Sme2.5_00444.1	141416	9803	1e-38	E08	sb33	59527948	NS	NS	NS	NS	NS	NS	BB	BB	BB	BB	BB	BB	AA	BB	BB	BB	BB	BB	BB	BB	BB	BB	BB	BB	BB	BB	AA	BB	BB	BB	BB	BB	BB	BB	AA	AA	BB	BB	BB
n89613	SNP	8	90.021	Sme2.5_03715.1	56776	6114	1e-38	E08	sb33	59451809	NS	NS	NS	NS	NS	NS	BB	BB	BB	BB	BB	BB	AA	BB	BB	BB	BB	BB	AB	BB	BB	BB	BB	BB	BB	BB	AB	BB	BB	BB	BB	BB	BB	BB	AA	AA	BB	BB	BB
n21094	SNP	8	90.066	Sme2.5_01105.1	102617	88500	1e-38	E08	sb33	59269047	NS	NS	NS	ST4.03ch08	51452501	4e-32	BB	BB	BB	BB	BB	BB	AA	BB	BB	BB	BB	BB	AB	BB	BB	BB	BB	BB	BB	BB	AB	BB	BB	BB	BB	BB	BB	BB	AA	AA	BB	BB	BB
r40471	SNP	8	90.086	Sme2.5_03715.1	56776	6114	1e-38	E08	sb33	59451809	NS	NS	NS	NS	NS	NS	BB	BB	BB	BB	BB	BB	AA	BB	BB	BB	BB	BB	AB	BB	BB	BB	BB	BB	BB	BB	AB	BB	BB	BB	BB	BB	BB	BB	AA	AA	BB	BB	BB
n82638	SNP	8	90.209	Sme2.5_00444.1	141416	59820	2e-40	E08	sb33	59527948	SL2.50ch08	62358450	1e-23	NS	NS	NS	BB	BB	BB	BB	BB	BB	AA	BB	BB	BB	BB	BB	BB	BB	BB	BB	BB	BB	BB	BB	AB	BB	BB	BB	BB	BB	BB	BB	AA	AA	BB	BB	BB
n116314	SNP	8	90.283	Sme2.5_00297.1	157508	119085	1e-38	E08	sb33	59953582	SL2.50ch08	62870422	7e-16	ST4.03ch08	52848619	1e-17	BB	BB	BB	BB	BB	BB	AA	BB	BB	BB	BB	AA	BB	BB	BB	BB	BB	BB	BB	BB	AA	BB	BB	BB	BB	BB	BB	BB	AA	AA	BB	BB	BB
n52641	SNP	8	90.393	Sme2.5_07408.1	29568	10131	1e-38	E08	sb33	59414532	SL2.50ch08	62242279	1e-33	ST4.03ch08	52085122	9e-34	AB	BB	BB	BB	BB	BB	AA	BB	BB	BB	BB	BB	BB	BB	BB	BB	BB	BB	BB	BB	BB	BB	BB	BB	BB	BB	BB	BB	AA	AA	BB	BB	BB
n83890	SNP	8	90.45	Sme2.5_03715.1	56776	21929	1e-38	E08	sb33	59451809	NS	NS	NS	NS	NS	NS	BB	BB	BB	BB	BB	BB	AA	BB	BB	BB	BB	BB	BB	BB	BB	BB	BB	BB	BB	BB	BB	BB	BB	BB	BB	BB	BB	BB	AA	AA	BB	BB	BB
r40453	SNP	8	90.466	Sme2.5_03715.1	56776	22176	1e-38	E08	sb33	59451809	NS	NS	NS	ST4.03ch08	52143247	9e-34	BB	BB	BB	BB	BB	BB	AA	BB	BB	BB	BB	BB	BB	BB	BB	BB	BB	BB	BB	BB	BB	BB	BB	BB	BB	BB	BB	BB	AA	AA	BB	BB	BB
n78451	SNP	8	90.506	Sme2.5_00484.1	137757	52538	8e-40	E08	sb33	60165180	NS	NS	NS	NS	NS	NS	BB	BB	BB	BB	BB	BB	AA	BB	BB	BB	BB	AA	BB	BB	BB	BB	BB	BB	BB	BB	BB	BB	BB	BB	BB	BB	BB	BB	AA	AA	BB	BB	BB
COU186a	AFLP	8	90.549	NA	NA	NA	NA	NA	NA	NA	NA	NA	NA	NA	NA	NA	BB	BB	BB	BB	BB	BB	AA	BB	BB	BB	BB	BB	BB	BB	BB	BB	BB	BB	BB	BB	AA	BB	BB	BB	BB	BB	BB	BB	AA	AA	BB	BB	BB
n84157	SNP	8	90.62	Sme2.5_00444.1	141416	92942	1e-38	E08	sb33	59527948	SL2.50ch08	62381877	1e-38	ST4.03ch08	52268289	9e-39	BB	BB	BB	BB	BB	BB	AB	BB	BB	BB	BB	BB	BB	BB	BB	BB	BB	BB	BB	BB	BB	BB	BB	BB	BB	BB	BB	BB	AA	AA	BB	BB	BB
n33169	SNP	8	90.67	Sme2.5_03715.1	56776	22176	1e-38	E08	sb33	59451809	NS	NS	NS	ST4.03ch08	52143247	9e-34	BB	BB	BB	BB	BB	BB	AA	BB	BB	BB	BB	BB	BB	BB	BB	BB	BB	BB	BB	BB	BB	BB	BB	BB	BB	BB	BB	BB	AA	AA	BB	BB	BB
n41373	SNP	8	90.707	Sme2.5_07408.1	29568	17678	2e-40	E08	sb33	59414532	SL2.50ch08	62248130	1e-32	ST4.03ch08	52111078	4e-37	BB	BB	BB	BB	BB	BB	AA	BB	BB	BB	BB	BB	BB	BB	BB	BB	BB	BB	BB	BB	AA	BB	BB	BB	BB	BB	BB	BB	AA	AA	BB	BB	BB
n7321	SNP	8	90.745	Sme2.5_00484.1	137757	81609	2e-40	E08	sb33	60165180	NS	NS	NS	NS	NS	NS	BB	BB	BB	BB	BB	BB	AA	BB	BB	BB	BB	AA	BB	BB	BB	BB	BB	BB	BB	BB	BB	BB	BB	BB	BB	BB	BB	BB	AA	AA	BB	BB	BB
n140826	SNP	8	90.813	Sme2.5_00484.1	137757	59998	1e-38	E08	sb33	60165180	SL2.50ch08	63004083	2e-35	ST4.03ch08	53181862	2e-35	BB	BB	BB	BB	BB	BB	AA	BB	BB	BB	BB	BB	BB	BB	BB	BB	BB	BB	BB	BB	BB	BB	BB	BB	BB	BB	BB	BB	AA	AA	BB	BB	BB
CAX056b	AFLP	8	90.853	NA	NA	NA	NA	NA	NA	NA	NA	NA	NA	NA	NA	NA	BB	BB	BB	BB	BB	BB	AA	BB	BB	BB	BB	BB	BB	BB	BB	BB	BB	BB	BB	BB	BB	BB	BB	BB	BB	BB	BB	BB	AA	AA	BB	BB	BB
r59248	SNP	8	90.864	Sme2.5_10012.1	21010	9037	1e-38	E08	sb33	59139672	NS	NS	NS	NS	NS	NS	BB	BB	BB	BB	BB	BB	AA	BB	BB	BB	BB	BB	AB	BB	BB	BB	BB	BB	BB	BB	BB	BB	BB	BB	BB	BB	BB	BB	AA	AA	BB	BB	BB
CAX057b	AFLP	8	90.865	NA	NA	NA	NA	NA	NA	NA	NA	NA	NA	NA	NA	NA	BB	BB	BB	BB	BB	BB	AA	BB	BB	BB	BB	BB	BB	BB	BB	BB	BB	BB	BB	BB	BB	BB	BB	BB	BB	BB	BB	BB	AA	AA	BB	BB	BB
n76007	SNP	8	90.884	Sme2.5_00444.1	141416	10001	2e-40	E08	sb33	59527948	NS	NS	NS	NS	NS	NS	BB	BB	BB	BB	BB	BB	AA	BB	BB	BB	BB	BB	BB	BB	BB	BB	BB	BB	BB	BB	BB	BB	BB	BB	BB	BB	BB	BB	AA	AA	BB	BB	BB
n74977	SNP	8	90.912	Sme2.5_01105.1	102617	86199	2e-40	E08	sb33	59269047	NS	NS	NS	NS	NS	NS	BB	BB	BB	BB	BB	BB	AA	BB	BB	BB	BB	BB	BB	BB	BB	BB	BB	BB	BB	BB	AA	BB	BB	BB	BB	BB	BB	BB	AA	AA	BB	BB	BB
r74116	SNP	8	90.927	Sme2.5_06974.1	31374	18620	1e-38	E08	sb33	59214577	SL2.50ch08	62044003	1e-23	ST4.03ch08	51345569	7e-25	BB	BB	BB	BB	BB	BB	AA	BB	BB	BB	BB	BB	BB	BB	BB	BB	BB	BB	BB	BB	AA	BB	BB	BB	BB	BB	BB	BB	AA	AA	BB	BB	BB
n35577	SNP	8	90.937	Sme2.5_00444.1	141416	85825	2e-40	E08	sb33	59527948	SL2.50ch08	62375857	5e-27	ST4.03ch08	52262196	7e-30	BB	BB	BB	BB	BB	BB	AA	BB	BB	BB	BB	BB	BB	BB	BB	BB	BB	BB	BB	BB	AA	BB	BB	BB	BB	BB	BB	BB	AA	AA	BB	BB	BB
r5299	SNP	8	90.961	Sme2.5_00113.1	212531	137740	1e-38	E11	sb48	51756051	NS	NS	NS	ST4.03ch08	51201647	1e-23	BB	BB	BB	BB	BB	BB	AA	BB	BB	BB	BB	BB	BB	BB	BB	BB	BB	BB	BB	BB	AA	BB	BB	BB	BB	BB	BB	BB	AA	AA	BB	BB	BB
n22899	SNP	8	90.991	Sme2.5_29796.1	1648	588	2e-40	E08	sb33	59211713	NS	NS	NS	NS	NS	NS	BB	BB	BB	BB	BB	BB	AA	BB	BB	BB	BB	BB	BB	BB	BB	BB	BB	BB	BB	BB	AA	BB	BB	BB	BB	BB	BB	BB	AA	AA	BB	BB	BB
n131309	SNP	8	91.014	Sme2.5_03307.1	61134	6425	1e-38	E08	sb33	58962160	NS	NS	NS	NS	NS	NS	BB	BB	BB	BB	BB	BB	AA	BB	BB	BB	BB	BB	BB	BB	BB	BB	BB	BB	BB	BB	AA	BB	BB	BB	BB	BB	BB	BB	AA	AA	BB	BB	BB
n77734	SNP	8	91.054	Sme2.5_00444.1	141416	28844	2e-40	E08	sb33	59527948	NS	NS	NS	NS	NS	NS	BB	BB	BB	BB	BB	BB	AA	BB	BB	BB	BB	BB	BB	BB	BB	BB	BB	BB	BB	BB	AA	BB	BB	BB	BB	BB	BB	BB	AA	AA	BB	BB	BB
n101434	SNP	8	91.107	Sme2.5_00297.1	157508	7049	1e-38	E08	sb33	59953582	NS	NS	NS	ST4.03ch08	52733127	2e-35	BB	BB	BB	BB	BB	BB	AA	BB	BB	BB	BB	AA	BB	BB	BB	BB	BB	BB	BB	BB	AB	BB	BB	BB	BB	BB	BB	BB	AA	AA	BB	BB	BB
n872891	SNP	8	91.153	Sme2.5_03307.1	61134	1709	2e-40	E08	sb33	58962160	SL2.50ch08	61770752	8e-25	ST4.03ch08	51021442	2e-26	BB	BB	BB	BB	BB	BB	AA	BB	BB	BB	BB	BB	BB	BB	BB	BB	BB	BB	BB	BB	BB	BB	BB	BB	BB	BB	BB	BB	AA	BB	BB	BB	BB
n86972	SNP	8	91.187	Sme2.5_02594.1	69970	23344	1e-38	E08	sb33	59023288	NS	NS	NS	NS	NS	NS	BB	BB	BB	BB	BB	BB	AA	BB	BB	BB	BB	BB	BB	BB	BB	BB	BB	BB	BB	BB	AB	BB	BB	BB	BB	BB	BB	BB	AA	AB	BB	BB	BB
n66565	SNP	8	91.247	Sme2.5_15558.1	10167	4640	1e-38	E08	sb33	59398967	NS	NS	NS	NS	NS	NS	BB	BB	BB	BB	BB	BB	AA	BB	BB	BB	BB	BB	BB	BB	BB	BB	BB	BB	BB	BB	AA	BB	BB	BB	BB	BB	BB	BB	AA	AA	BB	BB	BB
n17781	SNP	8	91.285	Sme2.5_12671.1	14839	2651	2e-40	E08	sb33	58911975	NS	NS	NS	NS	NS	NS	BB	BB	BB	BB	BB	BB	AA	BB	BB	BB	BB	BB	BB	BB	BB	BB	BB	BB	BB	BB	AB	BB	BB	BB	BB	BB	BB	BB	AA	AA	BB	BB	BB
n19001	SNP	8	91.33	Sme2.5_02594.1	69970	65857	2e-40	E08	sb33	59023288	NS	NS	NS	NS	NS	NS	BB	BB	BB	BB	BB	BB	AA	BB	BB	BB	BB	BB	BB	BB	BB	BB	BB	BB	BB	BB	BB	BB	BB	BB	BB	BB	BB	BB	AA	AA	BB	BB	BB
n58239	SNP	8	91.411	Sme2.5_03307.1	61134	1480	2e-40	E08	sb33	58962160	NS	NS	NS	NS	NS	NS	BB	BB	BB	BB	BB	BB	AA	BB	BB	BB	BB	BB	BB	BB	BB	BB	BB	BB	BB	BB	BB	BB	BB	BB	BB	BB	BB	BB	AA	AA	BB	BB	BB
n93478	SNP	8	91.489	Sme2.5_00444.1	141416	56884	2e-40	E08	sb33	59527948	SL2.50ch08	62355148	1e-28	ST4.03ch08	52228338	1e-28	BB	BB	BB	BB	BB	BB	AA	BB	BB	BB	BB	BB	BB	BB	BB	BB	BB	BB	BB	BB	AB	BB	BB	BB	BB	BB	BB	BB	AA	AA	BB	BB	BB
n34854	SNP	8	91.562	Sme2.5_03715.1	56776	25476	2e-40	E08	sb33	59451809	NS	NS	NS	NS	NS	NS	BB	BB	BB	BB	BB	BB	AA	BB	BB	BB	BB	BB	BB	BB	BB	BB	BB	BB	BB	BB	BB	BB	BB	BB	BB	BB	BB	BB	AA	AB	BB	BB	BB
n89724	SNP	8	91.61	Sme2.5_14718.1	11439	4505	1e-38	E08	sb33	60452865	SL2.50ch08	63332129	2e-30	ST4.03ch08	53518206	1e-27	BB	BB	BB	BB	BB	BB	AA	BB	BB	BB	BB	AA	BB	BB	BB	BB	BB	BB	BB	BB	BB	BB	BB	BB	BB	BB	BB	BB	AA	AB	BB	BB	BB
n1344971	SNP	8	91.642	Sme2.5_00899.1	111538	102572	5e-37	E08	sb33	59627074	NS	NS	NS	ST4.03ch08	52435651	2e-30	BB	BB	BB	BB	BB	BB	AA	BB	BB	BB	BB	AA	BB	BB	BB	BB	BB	BB	BB	BB	BB	BB	BB	BB	BB	BB	BB	BB	AA	AA	BB	BB	BB
n125521	SNP	8	91.667	Sme2.5_00553.1	131609	126472	1e-38	E08	sb33	60320349	NS	NS	NS	ST4.03ch08	53425651	9e-34	BB	BB	BB	BB	BB	BB	AA	BB	BB	BB	BB	AA	BB	BB	BB	BB	BB	BB	BB	BB	BB	BB	BB	BB	BB	BB	BB	BB	AA	AA	BB	BB	BB
CDF118a	AFLP	8	91.732	NA	NA	NA	NA	NA	NA	NA	NA	NA	NA	NA	NA	NA	BB	BB	BB	BB	BB	BB	AA	BB	BB	BB	BB	BB	BB	BB	BB	BB	BB	BB	BB	BB	AA	BB	BB	BB	BB	BB	BB	BB	AA	AA	BB	BB	BB
n58362	SNP	8	91.841	Sme2.5_14718.1	11439	7716	2e-40	E08	sb33	60452865	SL2.50ch08	63285704	2e-31	ST4.03ch08	53534045	2e-36	BB	BB	BB	BB	BB	BB	AA	BB	BB	BB	BB	AA	BB	BB	BB	BB	BB	BB	BB	BB	BB	AA	BB	BB	BB	BB	BB	BB	AA	AA	BB	BB	BB
r5325	SNP	8	91.948	Sme2.5_00113.1	212531	200635	2e-40	E11	sb48	51756051	NS	NS	NS	NS	NS	NS	AB	BB	BB	BB	BB	BB	AA	BB	BB	BB	BB	BB	BB	BB	BB	BB	BB	BB	BB	BB	BB	BB	BB	BB	BB	BB	BB	BB	AA	AB	BB	BB	BB
r18763	SNP	8	91.99	Sme2.5_00899.1	111538	47443	1e-38	E08	sb33	59627074	SL2.50ch08	62462976	3e-24	ST4.03ch08	52359580	2e-31	BB	BB	BB	BB	BB	AB	AA	BB	BB	BB	BB	BB	BB	BB	BB	BB	BB	BB	BB	BB	AB	BB	BB	BB	BB	BB	BB	BB	AA	AB	BB	BB	BB
r18765	SNP	8	92.099	Sme2.5_00899.1	111538	97385	1e-38	E08	sb33	59627074	SL2.50ch08	62497160	3e-34	ST4.03ch08	52429357	2e-35	BB	BB	BB	BB	BB	BB	AA	BB	BB	BB	BB	BB	BB	BB	BB	BB	BB	BB	BB	AB	AB	BB	BB	BB	BB	BB	BB	BB	AA	AB	BB	BB	BB
CRX106b	AFLP	8	92.166	NA	NA	NA	NA	NA	NA	NA	NA	NA	NA	NA	NA	NA	BB	BB	BB	BB	BB	BB	AA	BB	BB	BB	BB	AA	BB	BB	BB	BB	BB	BB	BB	BB	BB	AA	BB	BB	BB	BB	BB	AA	AA	BB	BB	BB	BB
r47468	SNP	8	92.29	Sme2.5_05247.1	53469	47242	1e-38	E08	sb33	60530045	SL2.50ch08	63284752	3e-19	ST4.03ch08	53514627	1e-17	BB	BB	BB	BB	BB	BB	AA	BB	AB	BB	BB	AA	BB	BB	BB	BB	BB	BB	BB	BB	AB	AB	BB	BB	BB	BB	BB	BB	AA	AA	BB	BB	BB
n350	SNP	8	92.397	Sme2.5_00484.1	137757	63241	2e-40	E08	sb33	60165180	NS	NS	NS	NS	NS	NS	BB	BB	BB	BB	BB	BB	AA	BB	BB	BB	BB	AA	BB	BB	BB	BB	BB	BB	BB	AA	AB	BB	BB	BB	BB	BB	BB	BB	AA	AA	BB	BB	BB
n63295	SNP	8	92.51	Sme2.5_00553.1	131609	108925	1e-38	E08	sb33	60320349	SL2.50ch08	63189425	2e-35	ST4.03ch08	53413162	2e-35	BB	BB	BB	AB	BB	BB	AA	BB	BB	BB	BB	AA	BB	BB	BB	BB	BB	BB	BB	AB	AB	BB	BB	BB	BB	BB	BB	BB	AA	AB	BB	BB	BB
n28316	SNP	8	92.718	Sme2.5_05247.1	53469	30386	1e-38	E08	sb33	60530045	SL2.50ch08	63333059	5e-32	ST4.03ch08	53629134	4e-32	BB	BB	BB	BB	BB	BB	AA	BB	BB	BB	BB	AA	BB	BB	BB	BB	BB	BB	BB	AB	AB	AB	BB	BB	BB	AB	BB	BB	AA	AB	BB	BB	BB
n88281	SNP	8	92.965	Sme2.5_05247.1	53469	47939	2e-40	E08	sb33	60530045	SL2.50ch08	63294520	5e-27	ST4.03ch08	53522614	6e-26	BB	BB	BB	BB	BB	BB	AA	BB	BB	BB	AB	AA	BB	BB	BB	BB	BB	BB	BB	AB	AB	AB	AB	BB	BB	BB	BB	BB	AA	AB	BB	BB	BB
r47473	SNP	8	93.027	Sme2.5_05247.1	53469	47939	2e-40	E08	sb33	60530045	SL2.50ch08	63294520	5e-27	ST4.03ch08	53522614	6e-26	BB	BB	BB	BB	BB	BB	AA	BB	BB	BB	AB	AA	BB	BB	BB	BB	BB	BB	BB	AB	AB	AB	AB	BB	BB	BB	BB	BB	AA	AB	BB	BB	BB
n134072	SNP	8	93.424	Sme2.5_05247.1	53469	48197	1e-38	E08	sb33	60530045	SL2.50ch08	63294262	1e-32	ST4.03ch08	53515582	9e-34	BB	BB	BB	BB	BB	AB	AA	BB	AB	BB	BB	AA	BB	BB	BB	BB	BB	BB	BB	BB	BB	BB	AA	BB	BB	BB	BB	BB	AA	AA	BB	BB	BB
n8576	SNP	8	93.675	Sme2.5_05247.1	53469	30679	1e-33	E08	sb33	60530045	SL2.50ch08	63316092	2e-20	ST4.03ch08	53643160	4e-17	BB	BB	BB	BB	BB	BB	AA	BB	BB	BB	AA	AA	BB	BB	BB	BB	BB	BB	BB	AA	AB	AB	AB	BB	BB	BB	BB	BB	AA	AA	BB	BB	BB
n87663	SNP	8	95.083	Sme2.5_00446.1	306147	139902	2e-40	E08	sb33	58429601	NS	NS	NS	NS	NS	NS	BB	BB	BB	BB	BB	BB	AA	BB	BB	AA	BB	BB	BB	BB	BB	BB	AA	BB	BB	BB	BB	BB	BB	BB	BB	BB	AA	BB	AA	AA	BB	BB	BB
n39863	SNP	8	95.388	Sme2.5_00446.1	306147	140140	2e-40	E08	sb33	58429601	SL2.50ch08	61244526	2e-35	ST4.03ch08	50204383	7e-35	BB	BB	BB	BB	BB	BB	AA	BB	BB	AA	BB	BB	BB	BB	BB	BB	AA	BB	BB	BB	BB	BB	BB	BB	BB	BB	AA	BB	AA	AA	BB	BB	BB
COI283b	AFLP	8	96.154	NA	NA	NA	NA	NA	NA	NA	NA	NA	NA	NA	NA	NA	BB	BB	BB	BB	BB	BB	AA	BB	BB	AA	BB	BB	BB	BB	BB	BB	AA	BB	BB	BB	BB	BB	BB	BB	BB	BB	AA	BB	AA	AA	BB	BB	BB
r16079	SNP	8	97.491	Sme2.5_00696.1	130409	83337	1e-38	E08	sb33	58138027	NS	NS	NS	NS	NS	NS	BB	BB	BB	BB	BB	BB	AA	BB	BB	AA	BB	BB	AA	BB	BB	BB	AA	BB	BB	BB	BB	BB	BB	BB	BB	BB	AA	BB	AA	AA	BB	BB	BB
r59728	SNP	8	98.229	Sme2.5_10371.1	23431	22183	2e-40	E08	sb33	58188674	NS	NS	NS	NS	NS	NS	BB	BB	BB	BB	BB	BB	AA	BB	BB	AA	BB	BB	AA	BB	BB	BB	AA	BB	BB	BB	BB	BB	BB	BB	BB	BB	AA	BB	AA	AA	BB	BB	BB
n88164	SNP	8	99.238	Sme2.5_01622.1	87903	61100	2e-40	E06	sb25	44372077	NS	NS	NS	NS	NS	NS	BB	BB	BB	BB	BB	BB	AA	BB	BB	AA	BB	BB	AA	BB	BB	BB	AA	BB	BB	BB	BB	BB	BB	BB	BB	BB	AA	BB	AA	AA	BB	BB	BB
n3327	SNP	8	100.068	Sme2.5_07558.1	34907	20826	2e-40	E08	sb33	58005569	NS	NS	NS	NS	NS	NS	BB	BB	BB	BB	BB	BB	AA	BB	BB	AA	BB	BB	AA	BB	BB	BB	AA	BB	BB	BB	BB	BB	BB	BB	BB	BB	AA	BB	AA	AB	BB	BB	BB
CPU181a	AFLP	8	101.974	NA	NA	NA	NA	NA	NA	NA	NA	NA	NA	NA	NA	NA	BB	BB	BB	BB	BB	BB	AA	BB	BB	AA	BB	BB	AA	BB	BB	BB	AA	BB	BB	BB	BB	BB	BB	BB	BB	BB	AA	BB	AA	AA	BB	BB	BB
n48781	SNP	8	105.341	Sme2.5_00009.1	496141	334726	1e-38	E08	sb33	62023885	SL2.50ch08	64819928	5e-27	NS	NS	NS	BB	BB	AA	BB	BB	BB	AA	BB	BB	BB	AA	AA	BB	BB	BB	BB	BB	BB	BB	BB	AA	BB	AA	AA	BB	BB	BB	AA	AA	AA	AA	BB	BB
n73445	SNP	8	106.318	Sme2.5_00009.1	496141	327760	1e-38	E08	sb33	62023885	NS	NS	NS	NS	NS	NS	BB	BB	AA	BB	BB	BB	AA	BB	BB	BB	AA	AA	BB	AA	BB	BB	BB	BB	BB	BB	AA	BB	AA	AA	BB	BB	BB	AA	AA	AA	AA	BB	BB
n78183	SNP	8	107.28	Sme2.5_00009.1	496141	367328	2e-40	E08	sb33	62023885	SL2.50ch08	64778337	5e-22	NS	NS	NS	BB	BB	AA	BB	BB	BB	AB	BB	BB	BB	AA	AA	BB	AA	BB	BB	BB	BB	BB	BB	AA	BB	AA	AA	BB	BB	BB	AA	AA	AA	AA	BB	BB
n76973	SNP	8	109.945	Sme2.5_00230.1	167313	46577	1e-38	E08	sb33	62387292	NS	NS	NS	NS	NS	NS	BB	BB	AA	BB	BB	BB	AA	BB	BB	BB	AA	AA	BB	AA	BB	BB	BB	BB	AA	AA	BB	BB	AA	AA	BB	BB	BB	AA	AA	AA	AA	BB	AA
n699311	SNP	8	111.622	Sme2.5_12087.1	15975	15719	1e-38	E08	sb32	1123828	NS	NS	NS	NS	NS	NS	BB	BB	AA	BB	BB	BB	BB	BB	BB	BB	AA	AA	BB	AA	BB	BB	BB	BB	AA	BB	BB	BB	AA	AA	BB	BB	BB	AA	AA	AA	AA	BB	AA
n40252	SNP	8	113.488	Sme2.5_00805.1	116355	83530	1e-38	E08	sb33	62683433	SL2.50ch08	65506145	2e-21	ST4.03ch08	56416245	4e-17	BB	BB	AA	BB	BB	BB	BB	BB	BB	BB	AA	AA	BB	AA	BB	BB	BB	BB	AA	BB	BB	BB	AA	AA	BB	BB	BB	AA	AA	AA	AA	BB	BB
r26947	SNP	9	0	Sme2.5_01674.1	105323	56086	2e-40	E09	sb34inv	3457880	SL2.50ch09	3511826	2e-35	ST4.03ch09	2438553	2e-35	BB	AA	AA	AA	AA	AA	BB	BB	BB	BB	BB	BB	BB	BB	AA	AA	BB	BB	BB	BB	AA	AA	AA	BB	BB	BB	AA	AA	AA	BB	BB	AA	AA
n30512	SNP	9	1.93	Sme2.5_00299.1	163150	117726	1e-38	E09	sb34inv	3289355	NS	NS	NS	NS	NS	NS	AB	AA	AA	AA	AA	AA	BB	BB	BB	BB	BB	BB	BB	BB	AA	AA	BB	BB	BB	BB	AA	AA	AA	BB	BB	BB	AA	AA	AA	BB	BB	AA	AA
n77150	SNP	9	2.993	Sme2.5_02691.1	73959	63678	1e-38	E09	sb34inv	3093836	NS	NS	NS	NS	NS	NS	AB	AA	AA	AA	AA	BB	BB	BB	BB	BB	BB	BB	BB	BB	AA	AA	BB	BB	BB	BB	AA	AA	AA	BB	BB	BB	AA	AA	AA	BB	BB	AA	AA
n32243	SNP	9	5.454	Sme2.5_02131.1	77519	43021	2e-40	E09	sb34inv	2869363	NS	NS	NS	NS	NS	NS	AB	AA	AA	AA	AA	BB	BB	BB	AA	BB	BB	BB	BB	BB	AA	AA	BB	BB	BB	BB	AA	AA	AA	BB	BB	BB	AA	AA	AA	BB	BB	AA	AA
n4278	SNP	9	6.447	Sme2.5_03209.1	62358	6256	5e-37	E01	sb03	78638033	NS	NS	NS	ST4.03ch09	3265046	1e-28	AA	AA	AA	AA	AA	BB	AB	BB	AB	BB	BB	BB	BB	BB	AA	AA	BB	BB	BB	BB	AA	AA	AA	BB	BB	BB	AA	AA	AA	BB	BB	AA	AA
n41086	SNP	9	7.776	Sme2.5_02131.1	77519	39685	2e-40	E09	sb34inv	2869363	SL2.50ch03	68309388	5e-12	ST4.03ch09	6384777	3e-18	AA	AA	AA	AA	AA	BB	BB	BB	AA	BB	BB	BB	BB	BB	AB	AA	BB	BB	BB	BB	AA	AA	AA	BB	BB	BB	AA	AA	AB	BB	BB	AA	AA
n61997	SNP	9	9.6	Sme2.5_00292.1	157944	109987	4e-23	E09	sb34inv	2435729	SL2.50ch09	2483364	2e-35	ST4.03ch09	3812739	4e-32	BB	AA	BB	AA	AA	BB	BB	BB	BB	BB	BB	BB	BB	BB	AA	AA	BB	BB	BB	BB	AA	AA	AA	BB	BB	BB	AA	AA	AA	BB	BB	AA	AA
n5749	SNP	9	47.142	Sme2.5_01843.1	85127	65210	1e-38	E09	sb35	4259880	NS	NS	NS	NS	NS	NS	AB	BB	BB	AB	AA	BB	AA	BB	AA	AA	AA	AA	BB	BB	AA	AA	AA	BB	AA	BB	AA	AA	AA	BB	BB	AA	AA	AA	AA	BB	BB	BB	BB
n1505	SNP	9	49.19	Sme2.5_01843.1	85127	58591	1e-38	E09	sb35	4259880	NS	NS	NS	NS	NS	NS	AB	BB	BB	BB	AA	BB	AA	BB	AB	AA	AA	AA	AB	BB	AA	AA	AA	BB	AA	BB	AA	AA	AA	BB	BB	AA	AA	AA	AA	BB	BB	AB	BB
emd03C01	SSR	9	51.181	NA	NA	NA	NA	NA	NA	NA	NA	NA	NA	NA	NA	NA	BB	BB	BB	BB	BB	BB	AA	BB	BB	AA	AA	AA	AB	BB	AA	BB	AA	BB	AA	BB	AA	AA	AA	BB	BB	AA	BB	AA	AA	BB	BB	AB	BB
CSO475b	AFLP	9	54.296	NA	NA	NA	NA	NA	NA	NA	NA	NA	NA	NA	NA	NA	BB	BB	BB	BB	BB	BB	AA	BB	BB	BB	AA	AA	BB	BB	BB	BB	AA	BB	BB	BB	AA	AA	AA	BB	AA	AA	BB	AA	AA	AA	BB	BB	BB
COX190a	AFLP	9	56.764	NA	NA	NA	NA	NA	NA	NA	NA	NA	NA	NA	NA	NA	BB	BB	BB	BB	BB	BB	AA	BB	BB	AA	AA	AA	BB	BB	BB	BB	AA	BB	BB	BB	AA	AA	BB	BB	AA	AA	BB	AA	AA	AA	BB	BB	BB
r17276	SNP	9	57.946	Sme2.5_00786.1	132213	115443	1e-38	E06	sb22	31995769	NS	NS	NS	NS	NS	NS	AB	BB	BB	BB	BB	BB	AA	BB	BB	AA	AA	AA	BB	BB	BB	BB	AA	BB	BB	BB	AA	AA	BB	BB	AA	AA	BB	BB	AA	AA	BB	BB	BB
r67868	SNP	9	58.622	Sme2.5_26381.1	2404	974	1e-38	E11	sb46inv	421239	NS	NS	NS	ST4.03ch11	7331741	2e-30	AB	BB	BB	BB	BB	BB	AA	BB	AB	AA	AA	AA	BB	AB	BB	BB	AA	BB	BB	BB	AA	AA	BB	BB	AA	AA	BB	BB	AA	AA	BB	BB	BB
n83410	SNP	9	60.823	NS	NS	NS	NS	NS	NS	NS	NS	NS	NS	NS	NS	NS	AB	BB	BB	BB	BB	BB	AA	BB	BB	AA	AA	AA	BB	BB	BB	BB	AA	BB	BB	BB	AA	AA	BB	BB	AA	AA	BB	BB	AA	AA	BB	BB	AB
CEU145a	AFLP	9	62.978	NA	NA	NA	NA	NA	NA	NA	NA	NA	NA	NA	NA	NA	BB	AA	BB	BB	BB	BB	AA	BB	BB	AA	AA	AA	AA	BB	BB	AA	AA	BB	BB	BB	AA	AA	BB	BB	BB	AA	BB	BB	AA	AA	BB	BB	BB
n89055	SNP	9	64.877	Sme2.5_06858.1	31887	8987	2e-40	E09	sb35	56056988	SL2.50ch09	60457920	5e-27	ST4.03ch09	44900564	2e-30	BB	BB	BB	BB	BB	BB	AA	BB	BB	AA	AA	AA	AA	BB	BB	AA	AA	BB	BB	BB	AA	AA	BB	BB	BB	AA	BB	BB	AA	AA	BB	BB	BB
n51578	SNP	9	70.062	Sme2.5_04149.1	52486	2810	2e-40	E09	sb35	59473667	NS	NS	NS	NS	NS	NS	AB	BB	BB	AA	BB	BB	AA	BB	AB	BB	AA	AA	BB	BB	BB	AA	AA	BB	AA	BB	BB	AA	BB	BB	BB	AA	BB	BB	AA	AA	BB	BB	BB
r47495	SNP	9	71.379	Sme2.5_05254.1	43136	21944	1e-38	E09	sb35	59858096	NS	NS	NS	NS	NS	NS	BB	BB	BB	AA	BB	BB	AA	BB	AB	BB	AB	BB	BB	BB	BB	BB	AA	BB	AA	BB	BB	AB	BB	BB	BB	AA	BB	BB	AA	AA	BB	BB	BB
r25667	SNP	9	71.878	Sme2.5_01559.1	89118	10728	1e-38	E09	sb35	60044425	NS	NS	NS	NS	NS	NS	BB	BB	BB	AA	BB	BB	AA	BB	AB	BB	AB	BB	BB	BB	BB	BB	AA	BB	AA	BB	BB	AA	BB	BB	BB	AA	BB	BB	AA	AB	BB	BB	BB
n82465	SNP	9	73.354	Sme2.5_08233.1	26480	18701	1e-38	E09	sb35	59748728	NS	NS	NS	NS	NS	NS	BB	BB	BB	BB	BB	BB	AA	BB	BB	BB	AA	BB	BB	BB	BB	BB	AA	BB	AA	BB	BB	AA	BB	BB	BB	AA	BB	BB	AA	AA	BB	BB	BB
CMI065a	AFLP	9	73.904	NA	NA	NA	NA	NA	NA	NA	NA	NA	NA	NA	NA	NA	BB	BB	BB	BB	BB	BB	AA	BB	BB	BB	AA	BB	BB	BB	BB	BB	AA	BB	AA	BB	BB	AA	BB	BB	BB	AA	BB	BB	AA	AA	BB	BB	BB
n19434	SNP	9	74.559	Sme2.5_13059.1	26142	4044	8e-40	NS	NS	NS	NS	NS	NS	NS	NS	NS	BB	BB	BB	AA	BB	BB	AA	BB	BB	BB	AA	BB	BB	BB	BB	BB	AA	BB	AA	BB	BB	AA	BB	BB	BB	AA	BB	BB	AA	AA	BB	BB	BB
n128826	SNP	9	74.832	Sme2.5_01559.1	89118	61144	1e-38	E09	sb35	60044425	NS	NS	NS	NS	NS	NS	BB	BB	BB	AA	BB	BB	AA	BB	BB	BB	AA	BB	BB	BB	BB	BB	AA	BB	AA	BB	BB	AA	BB	BB	BB	AA	BB	BB	AA	AA	BB	BB	BB
n40494	SNP	9	75.228	Sme2.5_08789.1	40722	38522	1e-38	NS	NS	NS	NS	NS	NS	NS	NS	NS	BB	BB	BB	AA	BB	BB	AA	BB	BB	BB	AA	BB	BB	BB	BB	BB	AA	BB	AA	BB	BB	AA	BB	BB	BB	AA	BB	BB	AA	AA	BB	BB	BB
n7810	SNP	9	75.705	NS	NS	NS	NS	NS	NS	NS	NS	NS	NS	NS	NS	NS	BB	BB	BB	AA	BB	BB	AA	BB	BB	BB	AA	BB	BB	BB	BB	BB	AA	BB	AA	BB	BB	AA	BB	BB	BB	AA	BB	BB	AA	AA	BB	BB	BB
n93308	SNP	9	76.848	Sme2.5_18865.1	13382	558	1e-33	E08	sb33	32184759	NS	NS	NS	NS	NS	NS	BB	BB	BB	AA	BB	BB	AA	BB	BB	BB	BB	BB	BB	BB	BB	BB	AA	BB	AA	BB	BB	AA	BB	BB	BB	AA	BB	BB	AA	AA	BB	BB	BB
n31651	SNP	9	79.046	NS	NS	NS	NS	NS	NS	NS	NS	NS	NS	NS	NS	NS	BB	BB	BB	AA	BB	BB	AA	BB	BB	BB	AA	BB	BB	BB	BB	BB	AA	BB	AA	BB	BB	AA	BB	BB	BB	AA	BB	BB	AA	AA	BB	BB	BB
n24102	SNP	9	82.566	Sme2.5_06572.1	49692	28630	1e-38	E09	sb35	60788173	SL2.50ch09	65293267	2e-31	ST4.03ch09	50435804	2e-31	BB	BB	BB	AA	BB	BB	AA	BB	BB	BB	BB	BB	AB	BB	BB	BB	AA	BB	BB	BB	BB	BB	BB	BB	BB	BB	BB	BB	AA	AA	BB	BB	BB
n58873	SNP	9	83.808	Sme2.5_06739.1	45155	6951	1e-38	E09	sb35	60715447	SL2.50ch09	65216655	6e-31	ST4.03ch09	50367868	6e-31	BB	BB	BB	BB	BB	BB	AA	BB	BB	BB	BB	BB	BB	BB	BB	BB	AA	BB	BB	BB	BB	BB	BB	BB	BB	BB	BB	BB	BB	AA	BB	BB	BB
n79740	SNP	9	84.252	Sme2.5_07343.1	29887	21323	1e-38	E09	sb35	60768599	NS	NS	NS	NS	NS	NS	BB	BB	BB	BB	BB	BB	AA	BB	BB	BB	BB	BB	BB	BB	BB	BB	AA	BB	BB	BB	BB	BB	BB	BB	BB	BB	BB	BB	BB	AA	BB	BB	BB
n96282	SNP	9	84.765	Sme2.5_02286.1	74780	2714	1e-38	E09	sb35	60749726	NS	NS	NS	NS	NS	NS	BB	BB	BB	BB	BB	BB	AA	BB	BB	BB	BB	BB	BB	BB	BB	BB	AA	BB	BB	BB	BB	BB	BB	BB	BB	BB	BB	BB	BB	AA	BB	BB	BB
n72304	SNP	9	90.53	Sme2.5_02273.1	89128	59828	2e-40	E09	sb35	61516119	NS	NS	NS	NS	NS	NS	BB	BB	BB	AA	BB	BB	BB	BB	BB	BB	BB	BB	BB	BB	BB	BB	BB	BB	BB	BB	BB	BB	BB	BB	BB	BB	BB	BB	BB	BB	BB	BB	BB
r34168	SNP	9	91.4	Sme2.5_02601.1	101321	49446	2e-40	E09	sb35	61306232	NS	NS	NS	NS	NS	NS	BB	BB	BB	BB	BB	BB	BB	BB	BB	BB	BB	BB	BB	BB	BB	BB	BB	BB	BB	BB	BB	BB	BB	BB	BB	BB	BB	BB	AA	BB	BB	BB	BB
n52974	SNP	9	91.9	Sme2.5_02601.1	101321	27182	2e-40	E09	sb35	61306232	NS	NS	NS	NS	NS	NS	BB	BB	BB	BB	BB	BB	BB	BB	BB	BB	AB	BB	BB	BB	BB	BB	BB	BB	BB	BB	BB	BB	BB	BB	BB	BB	BB	BB	AA	BB	BB	BB	BB
n87758	SNP	9	92.743	Sme2.5_02273.1	89128	19541	2e-40	E09	sb35	61516119	NS	NS	NS	NS	NS	NS	BB	BB	BB	AB	BB	BB	BB	BB	BB	BB	AB	BB	BB	BB	BB	BB	BB	BB	BB	BB	BB	BB	BB	BB	BB	BB	BB	BB	BB	AB	BB	BB	BB
n62210	SNP	9	93.538	Sme2.5_06919.1	31632	29804	1e-38	E03	sb11	8845357	SL2.50ch03	4568443	2e-35	ST4.03ch03	3055738	9e-34	BB	BB	BB	BB	BB	BB	BB	BB	BB	BB	AB	BB	BB	BB	BB	BB	BB	BB	BB	BB	BB	BB	AA	BB	BB	BB	BB	BB	BB	AB	BB	BB	BB
n72335	SNP	9	104.843	Sme2.5_08594.1	28317	1361	5e-37	NS	NS	NS	SL2.50ch04	46544105	7e-16	ST4.03ch08	17434080	1e-27	BB	BB	BB	BB	BB	BB	BB	BB	BB	BB	BB	BB	BB	BB	BB	BB	BB	BB	BB	BB	BB	BB	BB	BB	BB	BB	BB	BB	BB	BB	BB	BB	BB
CAF097b	AFLP	9	105.449	NA	NA	NA	NA	NA	NA	NA	NA	NA	NA	NA	NA	NA	BB	BB	BB	BB	BB	BB	BB	BB	BB	BB	BB	BB	BB	BB	BB	BB	BB	BB	BB	BB	BB	BB	BB	BB	BB	BB	BB	BB	BB	BB	BB	BB	BB
r52235	SNP	9	105.652	Sme2.5_06621.1	33116	24594	2e-40	E09	sb35	64617588	SL2.50ch09	69262012	5e-32	ST4.03ch09	55796758	2e-35	BB	BB	BB	BB	BB	BB	BB	BB	BB	BB	BB	BB	BB	BB	BB	BB	BB	BB	BB	BB	BB	BB	BB	BB	BB	BB	BB	BB	BB	BB	BB	BB	BB
n88110	SNP	9	105.75	Sme2.5_00457.1	140314	52756	2e-40	E09	sb35	64725904	SL2.50ch09	69395811	5e-37	ST4.03ch09	55932493	9e-34	BB	BB	BB	BB	BB	BB	BB	BB	BB	BB	BB	BB	BB	BB	BB	BB	BB	BB	BB	BB	BB	BB	BB	BB	BB	BB	BB	BB	BB	BB	BB	BB	BB
n59329	SNP	9	105.828	Sme2.5_00507.1	136099	34666	1e-38	E09	sb35	65879420	SL2.50ch09	70502362	1e-28	ST4.03ch09	57711199	4e-32	BB	BB	BB	BB	BB	BB	BB	BB	BB	BB	BB	BB	BB	BB	BB	BB	BB	BB	BB	BB	BB	BB	BB	BB	BB	BB	BB	BB	BB	BB	BB	BB	BB
r37493	SNP	9	105.9	Sme2.5_03204.1	94173	66840	1e-38	E09	sb35	65109414	SL2.50ch09	69772494	5e-32	ST4.03ch09	56545470	2e-35	BB	BB	BB	BB	BB	BB	BB	BB	BB	BB	BB	BB	BB	BB	BB	BB	BB	BB	BB	BB	BB	BB	BB	BB	BB	BB	BB	BB	BB	BB	BB	BB	BB
n54119	SNP	9	105.939	Sme2.5_00926.1	110344	48061	1e-38	E09	sb35	65210771	SL2.50ch09	69849092	1e-33	ST4.03ch09	56645626	4e-32	BB	BB	BB	BB	BB	BB	BB	BB	BB	BB	BB	BB	BB	BB	BB	BB	BB	BB	BB	BB	BB	BB	BB	BB	BB	BB	BB	BB	BB	BB	BB	BB	BB
n7919	SNP	9	106.018	Sme2.5_00926.1	110344	107425	2e-40	E09	sb35	65210771	NS	NS	NS	NS	NS	NS	BB	BB	BB	BB	BB	BB	BB	BB	BB	BB	BB	BB	BB	BB	BB	BB	BB	BB	BB	BB	BB	BB	BB	BB	BB	BB	BB	BB	BB	BB	BB	BB	BB
n5688	SNP	9	106.039	Sme2.5_00926.1	110344	47954	2e-40	E09	sb35	65210771	SL2.50ch09	69848985	4e-38	ST4.03ch09	56645519	3e-33	BB	BB	BB	BB	BB	BB	BB	BB	BB	BB	BB	BB	BB	BB	BB	BB	BB	BB	BB	BB	BB	BB	BB	BB	BB	BB	BB	BB	BB	BB	BB	BB	BB
n18195	SNP	9	106.058	Sme2.5_01339.1	95022	21650	1e-38	E09	sb35	65605929	SL2.50ch09	70243687	3e-34	ST4.03ch09	57250984	6e-36	BB	BB	BB	BB	BB	BB	BB	BB	BB	BB	BB	BB	BB	BB	BB	BB	BB	BB	BB	BB	BB	BB	BB	BB	BB	BB	BB	BB	BB	BB	BB	BB	BB
r19029	SNP	9	106.124	Sme2.5_00926.1	110344	62587	2e-40	E09	sb35	65210771	SL2.50ch09	69863293	8e-30	NS	NS	NS	BB	BB	BB	BB	BB	BB	BB	BB	BB	BB	BB	BB	BB	BB	BB	BB	BB	BB	BB	BB	BB	BB	BB	BB	BB	BB	BB	BB	BB	BB	BB	BB	BB
r47703	SNP	9	106.163	Sme2.5_05308.1	42654	40041	1e-38	E09	sb35	65277873	NS	NS	NS	NS	NS	NS	BB	BB	BB	BB	BB	BB	BB	BB	BB	BB	BB	BB	AB	BB	BB	BB	BB	BB	BB	BB	BB	BB	BB	BB	BB	BB	BB	BB	BB	BB	BB	BB	BB
r8676	SNP	9	106.219	Sme2.5_00239.1	201644	134303	2e-40	E09	sb35	65452661	NS	NS	NS	NS	NS	NS	BB	BB	BB	BB	BB	BB	BB	BB	BB	BB	BB	BB	BB	BB	BB	BB	BB	BB	BB	BB	BB	BB	BB	BB	BB	BB	BB	BB	BB	BB	BB	BB	BB
n14281	SNP	9	106.258	Sme2.5_00239.1	201644	161254	2e-40	E09	sb35	65452661	SL2.50ch09	70118971	2e-30	NS	NS	NS	BB	BB	BB	BB	BB	BB	BB	BB	BB	BB	BB	BB	BB	BB	BB	BB	BB	BB	BB	BB	BB	BB	BB	BB	BB	BB	BB	BB	BB	BB	BB	BB	BB
n47689	SNP	9	106.288	Sme2.5_03383.1	61529	10021	1e-38	E09	sb35	65735329	NS	NS	NS	NS	NS	NS	BB	BB	BB	BB	BB	BB	BB	BB	BB	BB	BB	BB	BB	BB	BB	BB	BB	BB	BB	BB	BB	BB	BB	BB	BB	BB	BB	BB	BB	BB	BB	BB	BB
n93417	SNP	9	106.327	Sme2.5_04376.1	53636	46494	2e-40	E09	sb35	65321645	NS	NS	NS	NS	NS	NS	BB	BB	BB	BB	BB	BB	BB	BB	BB	BB	BB	BB	BB	BB	BB	BB	BB	BB	BB	BB	BB	BB	BB	BB	BB	BB	BB	BB	BB	BB	BB	BB	BB
n53141	SNP	9	106.339	Sme2.5_00962.1	128826	115769	2e-40	E09	sb35	65019694	SL2.50ch09	69644111	1e-33	ST4.03ch09	56398413	9e-34	BB	BB	BB	BB	BB	BB	BB	BB	BB	BB	BB	BB	BB	BB	BB	BB	BB	BB	BB	BB	BB	BB	BB	BB	BB	BB	BB	BB	BB	BB	BB	BB	BB
r54787	SNP	9	106.364	Sme2.5_07637.1	28640	21957	2e-40	E09	sb35	65817271	SL2.50ch09	70473525	6e-21	NS	NS	NS	BB	BB	BB	BB	BB	BB	BB	BB	BB	BB	BB	BB	BB	BB	BB	BB	BB	BB	BB	BB	BB	BB	BB	BB	BB	BB	BB	BB	BB	BB	BB	BB	BB
r34865	SNP	9	106.395	Sme2.5_02724.1	68358	16342	2e-40	E09	sb35	65782969	SL2.50ch09	70416928	1e-18	ST4.03ch09	57529725	1e-18	BB	BB	BB	BB	BB	BB	BB	BB	BB	BB	BB	BB	BB	BB	BB	BB	BB	BB	BB	BB	BB	BB	BB	BB	BB	BB	BB	BB	BB	BB	BB	BB	BB
r19023	SNP	9	106.409	Sme2.5_00926.1	110344	39861	2e-40	E09	sb35	65210771	NS	NS	NS	NS	NS	NS	BB	BB	BB	BB	BB	BB	BB	BB	BB	BB	BB	BB	BB	BB	BB	BB	BB	BB	BB	BB	BB	BB	BB	BB	BB	BB	BB	BB	BB	BB	BB	BB	BB
r52478	SNP	9	106.466	Sme2.5_06695.1	39641	15012	2e-40	E09	sb35	65693980	NS	NS	NS	NS	NS	NS	BB	BB	BB	BB	BB	BB	BB	BB	BB	BB	BB	BB	BB	BB	BB	BB	BB	BB	BB	BB	BB	BB	BB	BB	BB	BB	BB	BB	BB	BB	BB	BB	BB
COX067a	AFLP	9	106.495	NA	NA	NA	NA	NA	NA	NA	NA	NA	NA	NA	NA	NA	BB	BB	BB	BB	BB	BB	BB	BB	BB	BB	BB	BB	BB	BB	BB	BB	BB	BB	BB	BB	BB	BB	BB	BB	BB	BB	BB	BB	BB	BB	BB	BB	BB
n22484	SNP	9	106.506	Sme2.5_00926.1	110344	45791	1e-38	E09	sb35	65210771	SL2.50ch09	69846720	6e-26	NS	NS	NS	BB	BB	BB	BB	BB	BB	BB	BB	BB	BB	BB	BB	BB	BB	BB	BB	BB	BB	BB	BB	BB	BB	BB	BB	BB	BB	BB	BB	BB	BB	BB	BB	BB
n90744	SNP	9	106.54	Sme2.5_00926.1	110344	33583	1e-38	E09	sb35	65210771	SL2.50ch09	69836605	1e-13	ST4.03ch09	56629344	1e-18	BB	BB	BB	BB	BB	BB	BB	BB	BB	BB	BB	BB	BB	BB	BB	BB	BB	BB	BB	BB	BB	BB	BB	BB	BB	BB	BB	BB	BB	BB	BB	BB	BB
n95361	SNP	9	106.58	Sme2.5_05308.1	42654	26777	1e-38	E09	sb35	65277873	NS	NS	NS	NS	NS	NS	BB	BB	BB	BB	BB	BB	BB	BB	BB	BB	BB	BB	BB	BB	BB	BB	BB	BB	BB	BB	BB	BB	BB	BB	BB	BB	BB	BB	BB	BB	BB	BB	BB
n9304	SNP	9	106.612	Sme2.5_00239.1	201644	157980	2e-40	E09	sb35	65452661	NS	NS	NS	NS	NS	NS	BB	BB	BB	BB	BB	BB	BB	BB	BB	BB	BB	BB	BB	BB	BB	BB	BB	BB	BB	BB	BB	BB	BB	BB	BB	BB	BB	BB	BB	BB	BB	BB	BB
n41418	SNP	9	106.642	Sme2.5_03383.1	61529	51635	2e-40	E09	sb35	65735329	SL2.50ch09	70371374	6e-26	NS	NS	NS	BB	BB	BB	BB	BB	BB	BB	BB	BB	BB	BB	BB	BB	BB	BB	BB	BB	BB	BB	BB	BB	BB	BB	BB	BB	BB	BB	BB	BB	BB	BB	BB	BB
CSI447b	AFLP	9	106.654	NA	NA	NA	NA	NA	NA	NA	NA	NA	NA	NA	NA	NA	BB	BB	BB	BB	BB	BB	BB	BB	BB	BB	BB	BB	BB	BB	BB	BB	BB	BB	BB	BB	BB	BB	BB	BB	BB	BB	BB	BB	BB	BB	BB	BB	BB
n80111	SNP	9	106.658	Sme2.5_03250.1	61792	35730	1e-38	E09	sb35	65536204	NS	NS	NS	NS	NS	NS	BB	BB	BB	BB	BB	BB	BB	BB	BB	BB	BB	BB	BB	BB	BB	BB	BB	BB	BB	BB	BB	BB	BB	BB	BB	BB	BB	BB	BB	BB	BB	BB	BB
n62318	SNP	9	106.691	Sme2.5_00239.1	201644	98806	2e-40	E09	sb35	65452661	NS	NS	NS	NS	NS	NS	BB	BB	BB	BB	BB	BB	BB	BB	BB	BB	BB	BB	BB	BB	BB	BB	BB	BB	BB	BB	BB	BB	BB	BB	BB	BB	BB	BB	BB	BB	BB	BB	BB
n76201	SNP	9	106.724	Sme2.5_07637.1	28640	1925	1e-38	E09	sb35	65817271	NS	NS	NS	NS	NS	NS	BB	BB	BB	BB	BB	BB	BB	BB	BB	BB	BB	BB	BB	BB	BB	BB	BB	BB	BB	BB	BB	BB	BB	BB	BB	BB	BB	BB	BB	BB	BB	BB	BB
n9704	SNP	9	106.752	Sme2.5_09044.1	23810	9717	1e-38	E09	sb35	66112014	SL2.50ch09	70762600	8e-30	ST4.03ch09	58343758	4e-32	BB	BB	BB	BB	BB	BB	BB	BB	BB	BB	BB	BB	BB	BB	BB	BB	BB	BB	BB	BB	BB	BB	BB	BB	BB	BB	BB	BB	BB	BB	BB	BB	BB
r8690	SNP	9	106.79	Sme2.5_00239.1	201644	191056	1e-38	E09	sb35	65452661	NS	NS	NS	NS	NS	NS	BB	BB	BB	BB	BB	BB	BB	BB	BB	BB	BB	BB	BB	BB	BB	BB	BB	BB	BB	BB	BB	BB	BB	BB	BB	BB	BB	BB	BB	BB	BB	BB	BB
n66733	SNP	9	106.824	Sme2.5_07637.1	28640	2586	2e-40	E09	sb35	65817271	NS	NS	NS	NS	NS	NS	BB	BB	BB	BB	BB	BB	BB	BB	BB	BB	BB	BB	BB	BB	BB	BB	BB	BB	BB	BB	BB	BB	BB	BB	BB	BB	BB	BB	BB	BB	BB	BB	BB
n20650	SNP	9	106.863	Sme2.5_07637.1	28640	23533	1e-38	E09	sb35	65817271	NS	NS	NS	NS	NS	NS	BB	BB	BB	BB	BB	AB	BB	BB	BB	BB	BB	BB	BB	BB	BB	BB	BB	BB	BB	BB	BB	BB	BB	BB	BB	BB	BB	BB	BB	BB	BB	BB	BB
n45326	SNP	9	106.907	Sme2.5_07637.1	28640	22391	2e-40	E09	sb35	65817271	SL2.50ch09	70473923	5e-32	ST4.03ch09	57608371	9e-34	BB	BB	BB	BB	BB	BB	BB	BB	BB	BB	BB	BB	BB	BB	BB	BB	BB	BB	BB	BB	BB	BB	BB	BB	BB	BB	BB	BB	BB	BB	BB	BB	BB
n71272	SNP	9	106.931	Sme2.5_02724.1	68358	19893	1e-38	E09	sb35	65782969	SL2.50ch09	70420634	5e-37	ST4.03ch09	57533595	2e-35	BB	BB	BB	BB	BB	BB	BB	BB	BB	BB	BB	BB	BB	BB	BB	BB	BB	BB	BB	BB	BB	BB	BB	BB	BB	BB	BB	BB	BB	BB	BB	BB	BB
n30227	SNP	9	106.979	Sme2.5_09651.1	22044	11783	1e-38	E09	sb35	66430681	SL2.50ch09	71082976	6e-31	ST4.03ch09	58780933	9e-34	BB	BB	BB	BB	BB	BB	BB	BB	BB	BB	BB	BB	BB	BB	BB	BB	BB	BB	BB	BB	BB	BB	BB	BB	BB	BB	BB	BB	BB	BB	BB	BB	BB
n136813	SNP	9	107.035	Sme2.5_00934.1	110203	8211	1e-38	E09	sb35	66542832	NS	NS	NS	NS	NS	NS	BB	BB	BB	BB	BB	BB	BB	BB	BB	BB	BB	BB	BB	BB	BB	BB	BB	BB	BB	BB	BB	BB	BB	BB	BB	BB	BB	BB	BB	BB	BB	BB	BB
r19424	SNP	9	107.064	Sme2.5_00962.1	128826	35123	1e-38	E09	sb35	65019694	NS	NS	NS	NS	NS	NS	BB	BB	BB	BB	BB	BB	BB	BB	BB	BB	BB	BB	BB	BB	BB	BB	BB	BB	BB	BB	BB	BB	BB	BB	BB	BB	BB	BB	BB	BB	BB	BB	BB
CRX296b	AFLP	9	107.137	NA	NA	NA	NA	NA	NA	NA	NA	NA	NA	NA	NA	NA	BB	BB	BB	BB	BB	BB	BB	BB	BB	BB	BB	BB	BB	BB	BB	BB	BB	BB	BB	BB	BB	BB	BB	BB	BB	BB	BB	BB	BB	BB	BB	BB	BB
CDI312a	AFLP	9	107.176	NA	NA	NA	NA	NA	NA	NA	NA	NA	NA	NA	NA	NA	BB	BB	BB	BB	BB	BB	BB	BB	BB	BB	BB	BB	BB	BB	BB	BB	BB	BB	BB	BB	BB	BB	BB	BB	BB	BB	BB	BB	BB	BB	BB	BB	BB
n53260	SNP	9	107.215	Sme2.5_00341.1	165361	45270	1e-38	E09	sb35	66342420	NS	NS	NS	NS	NS	NS	BB	BB	BB	BB	BB	BB	BB	BB	BB	BB	BB	BB	BB	BB	BB	BB	BB	BB	BB	BB	BB	BB	BB	BB	BB	BB	BB	BB	BB	BB	BB	BB	BB
n45296	SNP	9	107.334	Sme2.5_08011.1	27230	15604	2e-40	E09	sb35	66264460	SL2.50ch09	70914866	1e-33	ST4.03ch09	58536676	9e-34	BB	BB	BB	BB	BB	BB	BB	BB	BB	BB	BB	BB	BB	BB	BB	BB	BB	BB	BB	BB	BB	BB	BB	BB	BB	BB	BB	BB	BB	BB	BB	BB	BB
r40199	SNP	9	107.442	Sme2.5_03673.1	57244	19726	8e-40	E09	sb35	66466270	SL2.50ch09	71111936	8e-30	ST4.03ch09	58894990	4e-32	BB	BB	BB	BB	BB	BB	BB	BB	BB	BB	BB	BB	BB	BB	BB	BB	BB	BB	BB	BB	BB	BB	BB	BB	BB	BB	BB	BB	BB	BB	BB	BB	BB
n30156	SNP	9	107.613	Sme2.5_03673.1	57244	52279	2e-40	E09	sb35	66466270	NS	NS	NS	NS	NS	NS	BB	BB	BB	BB	BB	BB	BB	BB	BB	BB	BB	BB	BB	BB	BB	BB	BB	BB	BB	BB	BB	BB	BB	BB	BB	BB	BB	BB	BB	BB	BB	BB	BB
n2719	SNP	9	107.688	NS	NS	NS	NS	NS	NS	NS	NS	NS	NS	ST4.03ch09	58946658	2e-35	BB	BB	BB	BB	BB	BB	BB	BB	BB	BB	BB	BB	BB	BB	BB	BB	BB	BB	BB	BB	BB	BB	BB	BB	BB	BB	BB	BB	BB	BB	BB	BB	BB
n52528	SNP	9	107.734	Sme2.5_00934.1	110203	66125	2e-40	E09	sb35	66542832	SL2.50ch09	71172819	8e-30	ST4.03ch09	58959141	3e-33	BB	BB	BB	BB	BB	BB	BB	BB	BB	BB	BB	BB	BB	BB	BB	BB	BB	BB	BB	BB	BB	BB	BB	BB	BB	BB	BB	BB	BB	BB	BB	BB	BB
n32284	SNP	9	107.82	Sme2.5_03673.1	57244	43931	2e-40	E09	sb35	66466270	NS	NS	NS	NS	NS	NS	BB	BB	BB	BB	BB	BB	BB	BB	BB	BB	BB	BB	AB	BB	BB	BB	BB	BB	BB	BB	BB	BB	BB	BB	BB	BB	BB	BB	BB	BB	BB	BB	BB
n51978	SNP	9	107.912	Sme2.5_02333.1	85084	58835	2e-40	E09	sb35	66598464	NS	NS	NS	NS	NS	NS	BB	BB	BB	BB	BB	BB	BB	BB	BB	BB	BB	BB	BB	BB	BB	BB	BB	BB	BB	BB	BB	BB	BB	BB	BB	BB	BB	BB	BB	BB	BB	BB	BB
r14935	SNP	9	108.067	Sme2.5_00625.1	126551	105593	3e-39	E09	sb35	66823223	SL2.50ch09	71538784	1e-32	ST4.03ch09	59748382	3e-33	BB	BB	BB	BB	BB	BB	BB	BB	BB	BB	BB	BB	BB	BB	BB	BB	BB	BB	BB	BB	BB	BB	BB	BB	BB	BB	BB	BB	BB	BB	BB	BB	BB
r32249	SNP	9	108.13	Sme2.5_02333.1	85084	45551	2e-40	E09	sb35	66598464	NS	NS	NS	NS	NS	NS	BB	BB	BB	BB	BB	BB	BB	BB	BB	BB	BB	BB	AB	BB	BB	BB	BB	BB	BB	BB	BB	BB	BB	BB	BB	BB	BB	BB	BB	BB	BB	BB	BB
CRO432b	AFLP	9	108.155	NA	NA	NA	NA	NA	NA	NA	NA	NA	NA	NA	NA	NA	BB	BB	BB	BB	BB	BB	BB	BB	BB	BB	BB	BB	BB	BB	BB	BB	BB	BB	BB	BB	BB	BB	BB	BB	BB	BB	BB	BB	BB	BB	BB	BB	BB
r14943	SNP	9	108.212	Sme2.5_00625.1	126551	43935	1e-38	E09	sb35	66823223	NS	NS	NS	NS	NS	NS	BB	BB	BB	BB	BB	BB	BB	BB	BB	BB	BB	BB	BB	BB	BB	BB	BB	BB	BB	BB	BB	BB	BB	BB	BB	BB	BB	BB	BB	BB	BB	BB	BB
n773281	SNP	9	108.347	Sme2.5_00066.1	270888	249410	2e-40	E09	sb35	67129212	NS	NS	NS	ST4.03ch09	60451423	4e-27	BB	BB	BB	BB	BB	BB	BB	BB	BB	BB	BB	BB	BB	BB	BB	BB	BB	BB	BB	BB	BB	BB	BB	BB	BB	BB	BB	BB	BB	BB	BB	BB	BB
n52694	SNP	9	108.388	NS	NS	NS	NS	NS	NS	NS	NS	NS	NS	NS	NS	NS	BB	BB	BB	BB	BB	BB	BB	BB	BB	BB	BB	BB	BB	BB	BB	BB	BB	BB	BB	BB	BB	BB	BB	BB	BB	BB	BB	BB	BB	BB	BB	BB	BB
n28516	SNP	9	108.491	Sme2.5_03583.1	67985	12755	1e-38	E09	sb35	66931595	SL2.50ch09	71603511	1e-28	ST4.03ch09	59937413	2e-30	BB	BB	BB	BB	BB	BB	BB	BB	BB	BB	BB	BB	BB	BB	BB	BB	BB	BB	BB	BB	BB	BB	BB	BB	BB	BB	BB	BB	BB	BB	BB	BB	BB
n19230	SNP	9	108.622	Sme2.5_00066.1	270888	142931	1e-38	E09	sb35	67129212	SL2.50ch09	71854424	6e-31	ST4.03ch09	60332992	1e-32	BB	BB	BB	BB	BB	BB	BB	BB	BB	BB	BB	BB	BB	BB	BB	BB	BB	BB	BB	BB	BB	BB	BB	BB	BB	BB	BB	BB	BB	BB	BB	BB	BB
n79483	SNP	9	108.704	Sme2.5_00066.1	270888	99097	2e-40	E09	sb35	67129212	SL2.50ch09	71816043	1e-18	ST4.03ch09	60260224	1e-22	BB	BB	BB	BB	BB	BB	BB	BB	BB	BB	BB	BB	BB	BB	BB	BB	BB	BB	BB	BB	BB	BB	BB	BB	BB	BB	BB	BB	BB	BB	BB	BB	BB
n66005	SNP	9	108.75	Sme2.5_00066.1	270888	225666	1e-38	E09	sb35	67129212	NS	NS	NS	NS	NS	NS	BB	BB	BB	BB	BB	BB	BB	BB	BB	BB	BB	BB	BB	BB	BB	BB	BB	BB	BB	BB	BB	BB	BB	BB	BB	BB	BB	BB	BB	BB	BB	BB	BB
n103411	SNP	9	108.79	Sme2.5_01863.1	84188	24779	1e-38	E09	sb35	67379425	NS	NS	NS	NS	NS	NS	BB	BB	BB	BB	BB	BB	BB	BB	BB	BB	BB	BB	BB	BB	BB	BB	BB	BB	BB	BB	BB	BB	BB	BB	BB	BB	BB	BB	BB	BB	BB	BB	BB
r12866	SNP	9	108.804	Sme2.5_00504.1	136319	44800	1e-38	E09	sb35	67624169	NS	NS	NS	NS	NS	NS	BB	BB	BB	BB	BB	BB	BB	BB	BB	BB	BB	BB	BB	BB	BB	BB	BB	BB	BB	BB	BB	BB	BB	BB	BB	BB	BB	BB	BB	BB	BB	BB	BB
EM134	SSR	9	108.886	NA	NA	NA	NA	NA	NA	NA	NA	NA	NA	NA	NA	NA	BB	BB	BB	BB	BB	BB	BB	BB	BB	BB	BB	BB	BB	BB	BB	BB	BB	BB	BB	BB	BB	BB	BB	BB	BB	BB	BB	BB	BB	BB	BB	BB	BB
r28636	SNP	9	108.958	Sme2.5_01863.1	84188	35285	1e-38	E09	sb35	67379425	NS	NS	NS	NS	NS	NS	BB	BB	BB	BB	BB	BB	BB	BB	BB	BB	BB	BB	BB	BB	BB	BB	BB	BB	BB	BB	BB	BB	BB	BB	BB	BB	BB	BB	BB	BB	BB	BB	BB
n2655	SNP	9	109.045	Sme2.5_00179.1	247040	218704	2e-40	E04	sb18	63850318	NS	NS	NS	NS	NS	NS	BB	BB	BB	BB	BB	BB	BB	BB	BB	BB	BB	BB	BB	BB	BB	BB	BB	BB	BB	BB	BB	BB	BB	BB	BB	BB	BB	BB	BB	BB	BB	BB	BB
n81271	SNP	9	109.077	NS	NS	NS	NS	NS	NS	NS	SL2.50ch09	71886294	1e-28	ST4.03ch09	60409667	4e-32	BB	BB	BB	BB	BB	BB	BB	BB	BB	BB	BB	BB	BB	BB	BB	BB	BB	BB	BB	BB	BB	BB	BB	BB	BB	BB	BB	BB	BB	BB	BB	BB	BB
n137334	SNP	9	109.158	Sme2.5_00066.1	270888	222583	2e-40	E09	sb35	67129212	NS	NS	NS	NS	NS	NS	BB	BB	BB	BB	BB	BB	BB	BB	BB	BB	BB	BB	BB	BB	BB	BB	BB	BB	BB	BB	BB	BB	BB	BB	BB	BB	BB	BB	BB	BB	BB	BB	BB
r3595	SNP	9	109.199	Sme2.5_00066.1	270888	93714	2e-40	E09	sb35	67129212	NS	NS	NS	NS	NS	NS	BB	BB	BB	BB	BB	BB	BB	BB	BB	BB	BB	BB	BB	BB	BB	BB	BB	BB	BB	BB	BB	BB	BB	BB	BB	BB	BB	BB	BB	BB	BB	BB	BB
CSL079b	AFLP	9	109.225	NA	NA	NA	NA	NA	NA	NA	NA	NA	NA	NA	NA	NA	BB	BB	BB	BB	BB	BB	BB	BB	BB	BB	BB	BB	BB	BB	BB	BB	BB	BB	BB	BB	BB	BB	BB	BB	BB	BB	BB	BB	BB	BB	BB	BB	BB
CRP182b	AFLP	9	109.273	NA	NA	NA	NA	NA	NA	NA	NA	NA	NA	NA	NA	NA	BB	BB	BB	BB	BB	BB	BB	BB	BB	BB	BB	BB	BB	BB	BB	BB	BB	BB	BB	BB	BB	BB	BB	BB	BB	BB	BB	BB	BB	BB	BB	BB	BB
r3568	SNP	9	109.334	Sme2.5_00066.1	270888	224593	1e-38	E09	sb35	67129212	NS	NS	NS	NS	NS	NS	BB	BB	BB	BB	BB	BB	BB	BB	BB	BB	BB	BB	BB	BB	BB	BB	BB	BB	BB	BB	BB	BB	BB	BB	BB	BB	BB	BB	BB	BB	BB	BB	BB
n44612	SNP	9	109.375	Sme2.5_01863.1	84188	1217	2e-40	E09	sb35	67379425	NS	NS	NS	NS	NS	NS	BB	BB	BB	BB	BB	BB	BB	BB	BB	BB	BB	BB	BB	BB	BB	BB	BB	BB	BB	BB	BB	BB	BB	BB	BB	BB	BB	BB	BB	BB	BB	BB	BB
n43702	SNP	9	109.417	Sme2.5_01863.1	84188	59731	2e-40	E09	sb35	67379425	SL2.50ch09	72093624	6e-31	ST4.03ch09	61052602	3e-29	BB	BB	BB	BB	BB	BB	BB	BB	BB	BB	BB	BB	BB	BB	BB	BB	BB	BB	BB	BB	BB	BB	BB	BB	BB	BB	BB	BB	BB	BB	BB	BB	BB
CRP397a	AFLP	9	109.464	NA	NA	NA	NA	NA	NA	NA	NA	NA	NA	NA	NA	NA	BB	BB	BB	BB	BB	BB	BB	BB	BB	BB	BB	BB	BB	BB	BB	BB	BB	BB	BB	BB	BB	BB	BB	BB	BB	BB	BB	BB	BB	BB	BB	BB	BB
n5690	SNP	9	109.465	NS	NS	NS	NS	NS	NS	NS	NS	NS	NS	ST4.03ch09	61026467	9e-34	BB	BB	BB	BB	BB	BB	BB	BB	BB	BB	BB	BB	BB	BB	BB	BB	BB	BB	BB	BB	BB	BB	BB	BB	BB	BB	BB	BB	BB	BB	BB	BB	BB
r39751	SNP	9	109.496	Sme2.5_03583.1	67985	15384	2e-40	E09	sb35	66931595	NS	NS	NS	ST4.03ch09	59962019	3e-28	BB	BB	BB	BB	BB	BB	BB	BB	BB	BB	BB	BB	BB	BB	BB	BB	BB	BB	BB	BB	BB	BB	BB	BB	BB	BB	BB	BB	BB	BB	BB	BB	BB
r3542	SNP	9	109.556	Sme2.5_00066.1	270888	120496	3e-39	E09	sb35	67129212	SL2.50ch09	71834421	8e-20	NS	NS	NS	BB	BB	BB	BB	BB	BB	BB	BB	BB	BB	BB	BB	BB	BB	BB	BB	BB	BB	BB	BB	BB	BB	BB	BB	BB	BB	BB	BB	BB	BB	BB	BB	BB
n76414	SNP	9	109.572	Sme2.5_03596.1	58098	7645	5e-37	E09	sb35	67442649	SL2.50ch09	72152852	4e-23	ST4.03ch09	61127628	4e-22	BB	BB	BB	BB	BB	BB	BB	BB	BB	BB	BB	BB	BB	BB	BB	BB	BB	BB	BB	BB	BB	BB	BB	BB	BB	BB	BB	BB	BB	BB	BB	BB	BB
n87254	SNP	9	109.609	Sme2.5_00625.1	126551	63080	2e-40	E09	sb35	66823223	NS	NS	NS	NS	NS	NS	BB	BB	BB	BB	BB	BB	BB	BB	BB	BB	BB	BB	AA	BB	BB	BB	BB	BB	BB	BB	BB	BB	BB	BB	BB	BB	BB	BB	BB	BB	BB	BB	BB
r14929	SNP	9	109.673	Sme2.5_00625.1	126551	102062	2e-40	E09	sb35	66823223	NS	NS	NS	ST4.03ch09	59738624	9e-34	BB	BB	BB	BB	BB	AB	BB	BB	BB	BB	BB	BB	BB	BB	BB	BB	BB	BB	BB	BB	BB	BB	BB	BB	BB	BB	BB	BB	BB	BB	BB	BB	BB
r3573	SNP	9	109.738	Sme2.5_00066.1	270888	244014	1e-38	E09	sb35	67129212	NS	NS	NS	NS	NS	NS	BB	BB	BB	BB	BB	BB	BB	BB	BB	BB	BB	BB	BB	BB	BB	BB	BB	BB	BB	BB	BB	BB	BB	BB	BB	BB	BB	BB	BB	BB	BB	BB	BB
n18456	SNP	9	109.797	Sme2.5_01005.1	107083	64746	1e-38	E09	sb35	67322910	SL2.50ch09	72036405	2e-35	ST4.03ch09	60910255	4e-37	BB	BB	BB	BB	BB	BB	BB	BB	BB	BB	BB	BB	BB	BB	BB	BB	BB	BB	BB	BB	BB	BB	BB	BB	BB	BB	BB	BB	BB	BB	BB	BB	BB
n44674	SNP	9	109.861	Sme2.5_06551.1	33700	9660	2e-40	E09	sb35	67530196	NS	NS	NS	NS	NS	NS	BB	BB	BB	BB	BB	BB	BB	BB	BB	BB	BB	BB	BB	BB	BB	BB	BB	BB	BB	BB	BB	BB	BB	BB	BB	BB	BB	BB	BB	BB	BB	BB	BB
n20515	SNP	9	109.937	Sme2.5_01863.1	84188	37125	1e-38	E09	sb35	67379425	NS	NS	NS	ST4.03ch09	61075937	4e-27	BB	BB	BB	BB	BB	BB	BB	BB	BB	BB	BB	BB	BB	BB	BB	BB	BB	BB	BB	BB	BB	BB	BB	BB	BB	BB	BB	BB	BB	BB	BB	BB	BB
n45227	SNP	9	109.995	Sme2.5_01863.1	84188	61383	2e-40	E09	sb35	67379425	NS	NS	NS	ST4.03ch09	61051072	9e-34	BB	BB	BB	BB	BB	BB	BB	BB	BB	BB	BB	BB	BB	BB	BB	BB	BB	BB	BB	BB	BB	BB	BB	BB	BB	BB	BB	BB	BB	BB	BB	BB	BB
n23218	SNP	9	110.053	Sme2.5_05618.1	40283	33864	2e-40	E09	sb35	66731950	SL2.50ch09	71370953	2e-35	ST4.03ch09	59427854	7e-35	BB	BB	BB	BB	BB	BB	BB	BB	BB	BB	BB	BB	BB	BB	BB	BB	BB	BB	BB	BB	BB	BB	BB	BB	BB	BB	BB	BB	BB	BB	BB	BB	BB
CSO220a	AFLP	9	110.115	NA	NA	NA	NA	NA	NA	NA	NA	NA	NA	NA	NA	NA	BB	BB	BB	BB	BB	BB	BB	BB	BB	BB	BB	BB	AA	BB	BB	BB	BB	BB	BB	BB	BB	BB	BB	BB	BB	BB	BB	BB	BB	BB	BB	BB	BB
r53460	SNP	9	110.193	Sme2.5_07080.1	30957	11378	2e-40	E09	sb35	67502886	NS	NS	NS	ST4.03ch09	61227630	9e-34	BB	BB	BB	BB	BB	BB	BB	BB	BB	BB	BB	BB	BB	BB	BB	BB	BB	BB	BB	BB	BB	BB	BB	BB	BB	BB	BB	BB	BB	BB	BB	BB	BB
n81704	SNP	9	110.216	Sme2.5_00066.1	270888	255652	2e-40	E09	sb35	67129212	SL2.50ch09	71927216	2e-31	ST4.03ch09	60464301	3e-33	BB	BB	BB	BB	BB	BB	BB	BB	BB	BB	BB	BB	BB	BB	BB	BB	BB	BB	BB	BB	BB	BB	BB	BB	BB	BB	BB	BB	BB	BB	BB	BB	BB
n9966	SNP	9	110.256	Sme2.5_00066.1	270888	175772	1e-38	E09	sb35	67129212	SL2.50ch09	71880032	7e-16	ST4.03ch09	60403253	6e-21	BB	BB	BB	BB	BB	BB	BB	BB	BB	BB	BB	BB	BB	BB	BB	BB	BB	BB	BB	BB	BB	BB	BB	BB	BB	BB	BB	BB	BB	BB	BB	BB	BB
n342671	SNP	9	110.343	Sme2.5_01863.1	84188	73408	2e-40	E09	sb35	67379425	NS	NS	NS	NS	NS	NS	BB	BB	BB	BB	BB	BB	BB	BB	BB	BB	BB	BB	BB	BB	BB	BB	BB	BB	BB	BB	BB	BB	BB	BB	BB	BB	BB	BB	BB	BB	BB	BB	BB
n19058	SNP	9	110.395	Sme2.5_00625.1	126551	57809	2e-40	E09	sb35	66823223	NS	NS	NS	NS	NS	NS	BB	BB	BB	BB	BB	BB	BB	BB	BB	BB	BB	BB	BB	BB	BB	BB	BB	BB	BB	BB	BB	BB	BB	BB	BB	BB	BB	BB	BB	BB	BB	BB	BB
n284651	SNP	9	110.455	Sme2.5_02333.1	85084	61426	2e-40	E09	sb35	66598464	SL2.50ch09	71264265	5e-12	ST4.03ch09	59226252	1e-12	BB	BB	BB	BB	BB	BB	BB	BB	BB	BB	BB	BB	BB	BB	BB	BB	BB	BB	BB	BB	BB	BB	BB	BB	BB	BB	BB	BB	BB	BB	BB	BB	BB
CSF276a	AFLP	9	110.594	NA	NA	NA	NA	NA	NA	NA	NA	NA	NA	NA	NA	NA	BB	BB	BB	BB	BB	BB	BB	BB	BB	BB	BB	BB	BB	BB	BB	BB	BB	BB	BB	BB	BB	BB	BB	BB	BB	BB	BB	BB	BB	BB	BB	BB	BB
CDX153b	AFLP	9	110.712	NA	NA	NA	NA	NA	NA	NA	NA	NA	NA	NA	NA	NA	BB	BB	BB	BB	BB	BB	BB	BB	BB	BB	BB	BB	BB	BB	BB	BB	BB	BB	BB	BB	BB	BB	BB	BB	BB	BB	BB	BB	BB	BB	BB	BB	BB
CEU199b	AFLP	9	110.808	NA	NA	NA	NA	NA	NA	NA	NA	NA	NA	NA	NA	NA	BB	BB	BB	BB	BB	BB	BB	BB	BB	BB	BB	BB	BB	BB	BB	BB	BB	BB	BB	BB	BB	BB	BB	BB	BB	BB	BB	BB	BB	BB	BB	BB	BB
emf01K21	SSR	9	111.028	NA	NA	NA	NA	NA	NA	NA	NA	NA	NA	NA	NA	NA	BB	BB	BB	BB	BB	BB	BB	BB	BB	BB	BB	BB	AB	BB	BB	BB	BB	BB	BB	BB	BB	BB	BB	BB	BB	BB	BB	BB	BB	BB	BB	BB	BB
CEF104b	AFLP	9	111.617	NA	NA	NA	NA	NA	NA	NA	NA	NA	NA	NA	NA	NA	BB	BB	BB	BB	BB	BB	BB	BB	BB	BB	BB	BB	AA	BB	BB	BB	BB	BB	AA	BB	BB	AA	BB	BB	BB	BB	BB	BB	BB	BB	BB	BB	BB
CAC210a	AFLP	10	0	NA	NA	NA	NA	NA	NA	NA	NA	NA	NA	NA	NA	NA	AA	BB	BB	AA	AA	AA	AA	AA	AA	AA	AA	BB	BB	BB	AA	BB	AA	AA	BB	AA	AA	BB	AA	BB	AA	BB	BB	BB	BB	BB	BB	BB	BB
n76758	SNP	10	5.323	Sme2.5_10142.1	24097	23618	1e-38	E11	sb46inv	151560	NS	NS	NS	NS	NS	NS	AA	AA	BB	AA	AA	AA	AA	AA	AA	AA	BB	BB	BB	BB	BB	BB	AA	AA	BB	AA	AA	BB	AA	BB	AA	BB	BB	BB	BB	AB	BB	BB	BB
n30584	SNP	10	6.317	Sme2.5_10906.1	42278	25160	5e-32	NS	NS	NS	NS	NS	NS	NS	NS	NS	AA	AA	BB	AA	AA	AA	AA	AA	AA	AA	BB	BB	BB	BB	BB	BB	AA	AA	BB	AA	AA	BB	AA	BB	AA	BB	BB	BB	BB	AB	BB	BB	BB
CDI065b	AFLP	10	7.07	NA	NA	NA	NA	NA	NA	NA	NA	NA	NA	NA	NA	NA	AA	AA	BB	AA	AA	AA	AA	AA	AA	AA	BB	BB	BB	BB	BB	BB	AA	AA	BB	AA	AA	BB	BB	BB	AA	BB	BB	BB	BB	BB	BB	BB	BB
n43204	SNP	10	7.701	Sme2.5_00569.1	130326	59694	2e-40	E10	sb36	2500568	NS	NS	NS	NS	NS	NS	AA	AA	BB	AA	AA	AA	AA	AA	AA	AA	AA	BB	AB	BB	BB	BB	AA	AA	BB	AA	AA	BB	AA	BB	AA	BB	AA	BB	BB	BB	BB	BB	BB
n28867	SNP	10	8.727	Sme2.5_06267.1	35826	13455	1e-38	E10	sb36	2804384	NS	NS	NS	ST4.03ch05	3813313	2e-31	AA	AA	BB	AA	AA	AA	AA	AA	AA	AA	BB	BB	BB	BB	BB	BB	AA	AA	BB	AA	AA	BB	AA	BB	AA	BB	BB	BB	BB	BB	BB	BB	BB
n71710	SNP	10	9.462	Sme2.5_01704.1	86065	81243	1e-38	E10	sb36	2416409	NS	NS	NS	NS	NS	NS	AA	AA	BB	AA	AA	AA	AA	AA	AA	AA	BB	BB	BB	BB	BB	BB	AA	AA	BB	AA	AA	BB	AA	BB	AA	BB	BB	BB	BB	BB	BB	BB	BB
n94464	SNP	10	10.277	Sme2.5_05649.1	40060	388	4e-38	NS	NS	NS	NS	NS	NS	NS	NS	NS	AA	AA	BB	AA	AA	AA	AA	BB	AA	AA	BB	BB	BB	BB	BB	BB	AA	AA	BB	AA	AA	BB	AA	BB	AA	BB	BB	BB	BB	BB	BB	BB	BB
n34092	SNP	10	10.954	Sme2.5_06267.1	35826	5962	1e-38	E10	sb36	2804384	NS	NS	NS	NS	NS	NS	AB	AA	BB	AA	AA	AB	AA	AA	AA	AA	BB	BB	BB	BB	BB	BB	AA	AA	BB	AA	AA	BB	AA	BB	AA	BB	BB	BB	BB	BB	BB	BB	BB
n134360	SNP	10	11.749	Sme2.5_20831.1	5065	4782	1e-38	E10	sb36	2958148	SL2.50ch05	2958278	2e-30	ST4.03ch05	3666175	4e-32	AA	AA	BB	AA	AA	AA	AA	BB	AA	AA	BB	BB	BB	BB	BB	BB	AA	AA	BB	AA	AA	BB	AA	BB	AA	BB	BB	BB	BB	AB	BB	BB	BB
n45112	SNP	10	19.352	Sme2.5_02801.1	67433	47435	2e-40	E10	sb36	3876725	NS	NS	NS	NS	NS	NS	AB	AA	BB	AA	AA	AB	AA	BB	AA	BB	BB	BB	BB	BB	BB	BB	AA	AA	BB	BB	AA	BB	BB	BB	AA	AA	BB	AB	BB	BB	AA	BB	BB
n67592	SNP	10	21.023	Sme2.5_25979.1	2494	1150	5e-27	NS	NS	NS	NS	NS	NS	NS	NS	NS	BB	AA	BB	AA	AA	AA	AA	BB	AB	BB	AA	BB	BB	BB	BB	BB	AA	AA	BB	BB	AA	BB	AB	BB	AA	AA	BB	BB	BB	AB	AA	BB	BB
n143558	SNP	10	29.228	Sme2.5_00468.1	197709	131659	1e-38	E10	sb37	3491757	NS	NS	NS	NS	NS	NS	AA	AA	BB	AA	AA	BB	AA	BB	AA	BB	AA	AA	BB	BB	BB	BB	AA	AA	BB	BB	AA	BB	BB	BB	AA	AA	AA	AA	BB	BB	AA	BB	BB
n168902	SNP	10	29.92	Sme2.5_00468.1	197709	108039	1e-38	E10	sb37	3491757	NS	NS	NS	ST4.03ch12	1940785	2e-30	AA	AA	BB	AA	AA	BB	AA	BB	AA	BB	AA	AA	BB	BB	BB	BB	AA	AA	BB	BB	AA	BB	BB	BB	AA	AA	AA	AA	BB	BB	AA	BB	BB
n38064	SNP	10	33.316	Sme2.5_00128.1	198302	39700	1e-38	E10	sb38inv	549267	SL2.50ch12	491940	8e-25	ST4.03ch12	6546669	6e-26	BB	AA	BB	AA	AA	BB	AA	BB	AA	BB	AA	AA	BB	BB	AB	BB	AA	AA	BB	BB	AA	BB	AA	BB	AA	AA	AA	AA	BB	BB	AA	BB	BB
n3118	SNP	10	34.832	Sme2.5_00128.1	198302	61189	5e-37	E10	sb38inv	549267	NS	NS	NS	NS	NS	NS	AB	AA	BB	AA	AA	BB	AA	BB	AA	BB	AA	AA	AB	BB	BB	BB	AA	AA	BB	BB	AA	BB	AB	BB	AA	AA	AA	AA	BB	AB	AA	BB	BB
r37983	SNP	10	39.354	Sme2.5_03274.1	97077	65090	2e-40	E10	sb38inv	404618	NS	NS	NS	NS	NS	NS	BB	AA	BB	AA	AA	BB	AA	BB	AA	BB	AA	AA	BB	BB	BB	BB	AA	AA	BB	BB	AA	BB	BB	BB	AA	AA	AA	AA	BB	BB	AA	BB	BB
n85290	SNP	10	43.988	Sme2.5_03549.1	114843	95217	1e-38	E10	sb39	3865716	NS	NS	NS	NS	NS	NS	BB	AA	AA	AA	AA	BB	AA	BB	AB	BB	AA	AA	BB	BB	AA	BB	AA	AA	BB	BB	AA	BB	AB	BB	AA	AA	AA	AA	BB	AA	AA	BB	BB
n27793	SNP	10	44.999	Sme2.5_03549.1	114843	9069	2e-40	E10	sb39	3865716	NS	NS	NS	NS	NS	NS	AB	AA	AA	AA	AA	BB	AA	BB	AB	BB	AA	AA	BB	AA	AB	BB	AA	AA	BB	BB	AA	AB	AB	BB	AA	AA	AA	AA	BB	AA	AA	BB	BB
CPX078a	AFLP	10	45.93	NA	NA	NA	NA	NA	NA	NA	NA	NA	NA	NA	NA	NA	BB	AA	AA	AA	AA	BB	AA	BB	BB	BB	AA	AA	BB	AA	AA	BB	AA	AA	BB	BB	AA	BB	AA	BB	AA	AA	AA	AA	BB	AA	AA	BB	BB
n38598	SNP	10	47.232	Sme2.5_05137.1	44011	12033	1e-38	E10	sb39	3780061	SL2.50ch12	3787611	6e-36	ST4.03ch12	1505920	1e-32	BB	AA	AA	AA	AA	BB	AA	BB	BB	BB	AA	AA	BB	AA	AA	BB	AA	AA	BB	BB	AA	BB	BB	BB	AA	AA	AA	AA	BB	AA	AA	BB	BB
n16570	SNP	10	48.068	Sme2.5_01186.1	99556	45140	2e-40	E10	sb39	3972102	NS	NS	NS	NS	NS	NS	BB	AA	AA	AA	AA	BB	AA	BB	BB	BB	AA	AA	BB	AA	BB	BB	AA	AA	BB	BB	AA	BB	AA	BB	BB	AA	AA	AA	BB	AA	AA	BB	BB
n50498	SNP	10	48.794	Sme2.5_01186.1	99556	31257	2e-40	E10	sb39	3972102	NS	NS	NS	NS	NS	NS	BB	AA	AA	AA	AA	BB	AA	BB	BB	BB	AA	AA	BB	AA	BB	BB	AA	AA	BB	BB	AA	BB	BB	BB	BB	AA	AA	AA	BB	AA	AA	BB	BB
n136593	SNP	10	49.857	Sme2.5_07322.1	29945	9952	2e-40	E10	sb39	4171789	NS	NS	NS	NS	NS	NS	BB	AA	AA	AA	AA	BB	AA	BB	BB	BB	AA	AA	BB	AA	BB	BB	AA	AA	BB	BB	AA	BB	BB	BB	BB	AA	AA	AA	BB	AB	AA	BB	AA
n23708	SNP	10	52.647	Sme2.5_00628.1	126291	122302	1e-38	E10	sb39	4826964	NS	NS	NS	ST4.03ch12	441682	3e-33	BB	AA	AA	AA	AA	BB	AA	BB	BB	BB	AA	AA	BB	BB	BB	BB	AA	AA	BB	BB	AA	AA	BB	AA	BB	AA	AA	AA	BB	AA	AA	BB	AA
n43544	SNP	10	53.362	Sme2.5_00141.1	191553	47640	1e-38	E10	sb39	4631447	NS	NS	NS	NS	NS	NS	BB	AA	AA	AA	AA	BB	AA	BB	BB	BB	AA	AA	BB	AA	BB	BB	AA	AA	BB	BB	AA	AA	BB	AA	BB	AA	AA	AA	BB	AB	AA	BB	AA
n29965	SNP	10	54.222	Sme2.5_00141.1	191553	66847	3e-34	E10	sb39	4631447	NS	NS	NS	NS	NS	NS	BB	AA	AA	AA	AA	AB	AA	BB	AB	BB	AA	AA	BB	AA	BB	BB	AA	AA	BB	BB	AA	AA	BB	AA	BB	AA	AA	AA	BB	AA	AA	BB	AA
n90027	SNP	10	55.58	Sme2.5_10271.1	22979	4087	1e-38	E10	sb39	4705477	NS	NS	NS	NS	NS	NS	BB	AA	AA	AA	AA	BB	AA	BB	AB	BB	AA	AA	BB	AA	AB	BB	AA	AA	AA	BB	AA	AB	BB	AA	BB	AA	AA	AA	BB	AA	AA	BB	AA
n18005	SNP	10	60.637	Sme2.5_04446.1	52840	14205	1e-38	E10	sb41	5474207	NS	NS	NS	NS	NS	NS	AB	AA	AA	AA	AA	BB	AA	BB	AA	BB	AA	AA	BB	AB	BB	BB	AA	AA	AA	BB	BB	AA	BB	AA	BB	BB	AA	AA	BB	AA	AA	AA	AA
n79237	SNP	10	63.22	Sme2.5_01168.1	113548	75897	1e-38	E10	sb41	6487899	NS	NS	NS	NS	NS	NS	AB	AA	AA	AA	AA	BB	AA	BB	BB	BB	AA	AA	AA	AA	AA	BB	AA	AA	AA	BB	BB	AA	BB	AA	AA	BB	AA	AA	BB	AA	AA	AA	AA
n4827	SNP	10	64.145	Sme2.5_04350.1	103953	16594	1e-38	NS	NS	NS	NS	NS	NS	NS	NS	NS	AB	AA	AA	AA	AA	BB	AA	BB	AB	BB	AA	AA	AA	AA	AA	BB	AA	AA	AA	BB	BB	AA	BB	AA	AA	BB	AA	AA	BB	AA	AA	AA	AA
n20009	SNP	10	64.411	Sme2.5_17227.1	8163	116	1e-38	NS	NS	NS	NS	NS	NS	NS	NS	NS	BB	AA	AA	AA	AA	BB	AA	AA	BB	BB	AA	AA	BB	AA	AA	AA	AA	AA	AA	BB	BB	AA	BB	AA	AA	BB	AA	AA	BB	AA	AA	AA	AA
n22053	SNP	10	64.799	Sme2.5_00122.1	250490	208782	2e-40	E03	sb16	50897581	NS	NS	NS	NS	NS	NS	BB	AA	AA	AA	AA	BB	AA	BB	AB	BB	AA	AA	BB	AA	AA	BB	AA	AA	AA	BB	BB	AA	BB	AA	AA	BB	AA	AA	BB	AA	AA	AA	AA
n26594	SNP	10	65.14	Sme2.5_25038.1	2829	2740	5e-32	NS	NS	NS	NS	NS	NS	NS	NS	NS	BB	AA	AA	AA	AA	BB	AA	BB	AA	BB	AA	AA	BB	AA	AA	BB	AA	AA	AA	BB	BB	AA	BB	AA	AA	BB	AA	AA	BB	AA	AA	AA	AA
n83426	SNP	10	65.366	Sme2.5_22375.1	4163	559	2e-35	NS	NS	NS	NS	NS	NS	NS	NS	NS	BB	AA	AA	AA	AA	BB	AA	BB	BB	BB	AA	AA	BB	AA	AA	BB	AA	AA	AA	BB	BB	AA	BB	AA	AA	BB	AA	AA	BB	AA	AA	AA	AA
n79084	SNP	10	65.54	Sme2.5_04717.1	47529	22378	1e-33	E03	sb11	19426406	NS	NS	NS	NS	NS	NS	BB	AA	AA	AB	AA	BB	AA	BB	BB	BB	AA	AA	BB	AA	AA	BB	AA	AA	AA	BB	BB	AA	BB	AA	AA	BB	AA	AA	BB	AA	AA	AA	AA
n10497	SNP	10	65.721	Sme2.5_12408.1	15352	6059	5e-37	NS	NS	NS	NS	NS	NS	NS	NS	NS	BB	AA	AA	AA	AA	BB	AA	BB	BB	BB	AA	AA	BB	AB	AA	BB	AA	AA	AA	BB	BB	AA	BB	AA	AA	BB	AA	AA	BB	AA	AA	AA	AA
n90324	SNP	10	65.927	Sme2.5_16195.1	9368	5165	1e-33	NS	NS	NS	NS	NS	NS	NS	NS	NS	BB	AA	AA	AA	AA	AA	AA	BB	BB	BB	AA	AA	BB	AA	AA	BB	AA	AA	AA	BB	BB	AA	BB	AA	AA	BB	AA	AA	BB	AA	AA	AA	AA
n81995	SNP	10	66.04	Sme2.5_06444.1	34529	8411	5e-32	NS	NS	NS	NS	NS	NS	NS	NS	NS	BB	AA	AA	AA	AA	AB	AA	BB	BB	BB	AA	AA	BB	AA	AA	BB	AA	AA	AA	BB	BB	AA	BB	AA	AA	BB	AA	AA	BB	AA	AA	AA	AA
n22716	SNP	10	66.262	Sme2.5_00684.1	122846	34972	2e-40	E06	sb25	44080322	NS	NS	NS	NS	NS	NS	BB	AA	AA	AA	AA	BB	AA	BB	BB	BB	AA	AA	BB	AA	AA	BB	AA	AA	AA	BB	BB	AA	BB	AA	AA	BB	AA	AA	BB	AA	AA	AA	AA
n70466	SNP	10	66.476	Sme2.5_17251.1	8139	1142	4e-33	NS	NS	NS	NS	NS	NS	NS	NS	NS	BB	AA	AA	AA	AA	AB	AA	BB	BB	BB	AA	AA	BB	AA	AA	BB	AA	AA	AA	BB	BB	AA	BB	AA	AA	BB	AA	AA	BB	AB	AA	AA	AA
r60416	SNP	10	66.606	Sme2.5_10815.1	18748	1972	2e-40	NS	NS	NS	NS	NS	NS	NS	NS	NS	BB	AA	AA	AA	AA	BB	AA	BB	BB	BB	AA	AA	BB	AA	AA	BB	AA	AA	AA	BB	BB	AA	BB	AA	AA	BB	AA	AA	BB	AA	AA	AA	AA
n70530	SNP	10	66.713	Sme2.5_07123.1	30800	400	5e-37	NS	NS	NS	NS	NS	NS	NS	NS	NS	BB	AA	AA	AA	AA	BB	AA	BB	BB	BB	AA	AA	BB	AA	AA	BB	AA	AA	AA	BB	BB	AA	BB	AA	AA	BB	AA	AA	BB	AA	AA	AA	AA
n78407	SNP	10	66.747	Sme2.5_08384.1	25965	8589	2e-40	E03	sb11	29301093	SL2.50ch03	31922605	1e-23	ST4.03ch03	13712541	3e-24	BB	AA	AA	AA	AA	BB	AA	BB	AA	BB	AA	AA	BB	AA	AA	BB	AA	AA	AA	BB	BB	AA	BB	AA	AA	BB	AA	AA	BB	AA	AA	AA	AA
r72497	SNP	10	66.831	Sme2.5_03290.1	97914	38473	8e-40	NS	NS	NS	NS	NS	NS	NS	NS	NS	BB	AA	AA	AA	AA	BB	AA	BB	BB	BB	AA	AA	AB	AA	AA	BB	AA	AA	AA	BB	BB	AA	BB	AA	AA	BB	AA	AA	BB	AA	AA	AA	AA
n8610	SNP	10	67.031	Sme2.5_00349.1	151713	6320	2e-40	E01	sb03	86027503	NS	NS	NS	ST4.03ch07	16607602	1e-18	BB	AA	AA	AA	AA	BB	AA	BB	AB	BB	AA	AA	BB	AA	AA	BB	AA	AA	AA	BB	BB	AA	BB	AA	AA	BB	AA	AA	BB	AA	AA	AA	AA
n32688	SNP	10	67.25	Sme2.5_00309.1	161418	154020	3e-34	NS	NS	NS	NS	NS	NS	NS	NS	NS	BB	AA	AA	AA	AA	BB	AA	BB	BB	BB	AA	AA	BB	AA	AA	BB	AA	AA	AA	BB	BB	AA	BB	AA	AA	BB	AA	AA	BB	AA	AA	AA	AA
n124791	SNP	10	67.389	Sme2.5_19081.1	6357	1305	6e-36	NS	NS	NS	NS	NS	NS	NS	NS	NS	BB	AA	AA	AA	AA	BB	AA	BB	BB	BB	AA	AA	BB	AA	AA	BB	AA	AA	AA	BB	BB	AA	BB	AA	AA	BB	AA	AA	BB	AA	AA	AA	AA
n62292	SNP	10	67.474	Sme2.5_05557.1	40751	40647	2e-35	NS	NS	NS	NS	NS	NS	NS	NS	NS	BB	AA	AA	AA	AA	BB	AA	BB	BB	BB	AA	AA	BB	AA	AA	BB	AA	AA	AA	BB	BB	AA	BB	AA	AA	BB	AA	AA	BB	AA	AA	AA	AA
n63945	SNP	10	67.562	Sme2.5_10405.1	19815	19228	5e-37	NS	NS	NS	NS	NS	NS	NS	NS	NS	BB	AA	AA	AA	AA	BB	AA	BB	BB	BB	AA	AA	BB	AA	AA	BB	AA	AA	AA	BB	BB	AA	BB	AA	AB	BB	AA	AA	BB	AA	AA	AA	AA
CRC220a	AFLP	10	67.729	NA	NA	NA	NA	NA	NA	NA	NA	NA	NA	NA	NA	NA	BB	AA	AA	AA	AA	BB	AA	BB	BB	BB	AA	AA	BB	AA	AA	BB	AA	AA	AA	BB	BB	AA	BB	AA	AA	BB	AA	AA	BB	AA	AA	AA	AA
n67999	SNP	10	67.784	Sme2.5_07675.1	58052	50297	2e-40	NS	NS	NS	NS	NS	NS	NS	NS	NS	BB	AA	AA	AA	AA	BB	AA	BB	BB	BB	AA	AA	BB	AA	AA	BB	AA	AA	AA	BB	BB	AA	BB	AA	AA	BB	AA	AA	BB	AA	AA	AA	AA
n2843	SNP	10	67.85	Sme2.5_27880.1	2157	1760	1e-38	NS	NS	NS	NS	NS	NS	NS	NS	NS	BB	AA	AA	AA	AA	BB	AA	BB	BB	BB	AA	AA	BB	AA	AA	BB	AA	AA	AA	BB	BB	AA	BB	AA	AA	BB	AA	AA	BB	AA	AA	AA	AA
n65000	SNP	10	67.932	Sme2.5_24459.1	3182	841	5e-32	NS	NS	NS	NS	NS	NS	NS	NS	NS	BB	AA	AA	AA	AA	AA	AA	BB	BB	BB	AA	AA	BB	AA	AA	BB	AA	AA	AA	BB	BB	AA	BB	AA	AA	BB	AA	AA	BB	AA	AA	AA	AA
n171118	SNP	10	68.094	Sme2.5_01833.1	83015	60677	2e-35	E03	sb16	47070807	NS	NS	NS	NS	NS	NS	BB	AA	AA	AA	AA	BB	AA	BB	BB	BB	AA	AA	BB	AA	AA	BB	AA	AA	AA	BB	BB	AA	BB	AA	AA	AA	AA	AA	BB	AA	AA	AA	AA
n58381	SNP	10	68.183	Sme2.5_17557.1	7819	5757	2e-36	NS	NS	NS	NS	NS	NS	NS	NS	NS	BB	AA	AA	AA	AA	BB	AA	BB	BB	BB	AA	AA	BB	AA	AA	BB	AA	AA	AA	BB	BB	AA	BB	AA	AA	BB	AA	AA	BB	AA	AA	AA	AA
n25706	SNP	10	68.326	Sme2.5_03110.1	210950	45847	2e-40	NS	NS	NS	NS	NS	NS	NS	NS	NS	BB	AA	AA	AA	AA	BB	AA	BB	BB	BB	AA	AA	BB	AA	AA	BB	AA	AA	AA	BB	BB	AA	BB	AA	AA	BB	AA	AA	BB	AA	AA	AA	AA
COP355a	AFLP	10	68.601	NA	NA	NA	NA	NA	NA	NA	NA	NA	NA	NA	NA	NA	BB	AA	AA	AA	AA	BB	AA	BB	BB	BB	AA	AA	BB	AA	AA	BB	AA	AA	AA	BB	BB	AA	BB	AA	AA	BB	AA	AA	BB	AA	AA	AA	AA
n90853	SNP	10	68.761	Sme2.5_24829.1	5394	4422	6e-36	NS	NS	NS	NS	NS	NS	NS	NS	NS	AA	AA	AA	AA	AA	BB	AA	BB	BB	BB	AA	AA	BB	AA	AA	BB	AA	AA	AA	BB	BB	AA	BB	AA	AA	BB	AA	AA	BB	AA	AA	AA	AA
n86011	SNP	10	68.951	Sme2.5_02110.1	77956	16706	5e-37	NS	NS	NS	NS	NS	NS	NS	NS	NS	AA	AA	AA	AA	AA	BB	AA	BB	BB	BB	AA	AA	BB	AA	AA	BB	AA	AA	AA	BB	BB	AA	BB	AA	AA	BB	AA	AA	BB	AA	AA	AA	AA
CRC216b	AFLP	10	69.146	NA	NA	NA	NA	NA	NA	NA	NA	NA	NA	NA	NA	NA	BB	AA	AA	AA	AA	BB	AA	BB	BB	BB	AA	AA	BB	AA	AA	BB	AA	AA	AA	BB	BB	AA	BB	AA	AA	BB	AA	AA	BB	AA	AA	AA	AA
CDI216b	AFLP	10	69.197	NA	NA	NA	NA	NA	NA	NA	NA	NA	NA	NA	NA	NA	BB	AA	AA	AA	AA	BB	AA	BB	BB	BB	AA	AA	BB	AA	AA	BB	AA	AA	AA	BB	BB	AA	BB	AA	AA	BB	AA	AA	AA	AA	AA	AA	AA
n37792	SNP	10	69.438	NS	NS	NS	NS	NS	NS	NS	NS	NS	NS	NS	NS	NS	BB	AA	AA	AA	AA	AB	AA	BB	BB	BB	AA	AA	BB	AA	AA	BB	AA	AA	AA	BB	BB	AA	BB	AA	AA	BB	AA	AA	BB	AA	AA	AA	AA
emb01I13	SSR	10	69.671	NA	NA	NA	NA	NA	NA	NA	NA	NA	NA	NA	NA	NA	BB	AA	AA	AA	AA	BB	AA	BB	BB	BB	AA	AA	BB	AA	AA	BB	AA	AA	AA	BB	BB	AA	BB	AA	AA	BB	AA	AA	BB	AA	AA	AA	AA
CEU130b	AFLP	10	69.832	NA	NA	NA	NA	NA	NA	NA	NA	NA	NA	NA	NA	NA	BB	AA	AA	AA	AA	BB	AA	BB	BB	BB	AA	AA	BB	AA	AA	BB	AA	AA	AA	BB	BB	AA	BB	AA	AA	BB	AA	AA	BB	AA	AA	AA	AA
n96679	SNP	10	70.07	NS	NS	NS	NS	NS	NS	NS	NS	NS	NS	NS	NS	NS	AB	AA	AA	AA	AA	BB	AA	BB	BB	BB	AA	AA	BB	AA	AA	BB	AA	AA	AA	BB	BB	AA	BB	AA	AA	BB	AA	AA	BB	AA	AA	AA	AA
CRU339a	AFLP	10	70.367	NA	NA	NA	NA	NA	NA	NA	NA	NA	NA	NA	NA	NA	BB	AA	AA	AA	AA	BB	AA	BB	BB	BB	AA	AA	BB	AA	AA	BB	AA	AA	AA	BB	BB	AA	BB	AA	AA	BB	AA	AA	BB	AA	AA	AA	AA
COC236a	AFLP	10	70.665	NA	NA	NA	NA	NA	NA	NA	NA	NA	NA	NA	NA	NA	AA	AA	AA	AA	AA	BB	AA	BB	BB	AA	AA	AA	BB	AA	AA	BB	AA	AA	AA	BB	BB	AA	BB	AA	AA	BB	AA	AA	BB	AA	AA	AA	AA
CDO149b	AFLP	10	70.887	NA	NA	NA	NA	NA	NA	NA	NA	NA	NA	NA	NA	NA	BB	AA	AA	AA	AA	BB	AA	BB	BB	BB	AA	AA	BB	AA	AA	BB	AA	AA	AA	BB	BB	AA	BB	AA	AA	BB	AA	AA	BB	AA	AA	AA	AA
EM2ME1	SRAP	10	71.032	NA	NA	NA	NA	NA	NA	NA	NA	NA	NA	NA	NA	NA	BB	AA	AA	AA	AA	BB	AA	BB	BB	BB	AA	AA	BB	AA	AA	BB	AA	AA	AA	AA	BB	AA	BB	AA	AA	BB	AA	AA	BB	AA	AA	AA	AA
n852921	SNP	10	74.447	Sme2.5_09623.1	22133	2521	1e-38	NS	NS	NS	NS	NS	NS	NS	NS	NS	BB	AA	AA	BB	AA	BB	AA	BB	BB	BB	BB	AA	BB	AA	AA	BB	AA	AA	AA	BB	BB	BB	BB	AA	AA	BB	AA	AA	BB	BB	AA	AA	AA
COX142a	AFLP	10	79.512	NA	NA	NA	NA	NA	NA	NA	NA	NA	NA	NA	NA	NA	BB	BB	AA	AA	AA	AA	AA	BB	BB	AA	AA	AA	BB	AA	AA	BB	AA	AA	AA	BB	BB	AA	BB	AA	AA	BB	AA	BB	BB	AA	AA	BB	AA
r67239	SNP	10	80.966	Sme2.5_21771.1	4416	2966	1e-38	E10	sb44	5913813	NS	NS	NS	NS	NS	NS	BB	BB	AA	AA	AA	AA	AA	BB	BB	AA	AA	AA	BB	AA	AA	BB	AA	AA	AA	BB	BB	AA	BB	AA	BB	BB	AA	BB	BB	AA	AA	BB	AA
COX136b	AFLP	10	81.36	NA	NA	NA	NA	NA	NA	NA	NA	NA	NA	NA	NA	NA	BB	BB	BB	AA	AA	AA	AA	BB	BB	AA	AA	AA	BB	AA	AA	BB	AA	AA	AA	BB	BB	AA	BB	AA	BB	BB	AA	BB	BB	AA	AA	BB	AA
r57652	SNP	10	85.429	Sme2.5_09053.1	23793	7471	2e-40	E10	sb36	4344454	NS	NS	NS	NS	NS	NS	BB	BB	AA	AA	AA	AA	AA	BB	BB	BB	AA	AA	AA	AA	AA	BB	AA	AA	AA	BB	BB	AA	AA	AA	BB	BB	AA	BB	BB	AA	AA	BB	AA
CEF177b	AFLP	10	85.879	NA	NA	NA	NA	NA	NA	NA	NA	NA	NA	NA	NA	NA	BB	BB	AA	AA	AA	AA	AA	BB	BB	BB	AA	AA	AA	AA	AA	BB	AA	AA	AA	BB	BB	AA	AA	AA	BB	BB	AA	BB	BB	AA	AA	BB	AA
n73422	SNP	10	86.309	Sme2.5_02708.1	68623	50073	1e-38	E09	sb35	50524715	NS	NS	NS	NS	NS	NS	BB	BB	AA	AA	AA	AA	AA	BB	BB	BB	AA	AA	AA	AA	AA	BB	AA	AA	AA	BB	BB	AA	AA	AA	BB	BB	AA	BB	BB	AA	AA	BB	AA
r55812	SNP	10	94.138	Sme2.5_08217.1	26523	2663	3e-39	E10	sb43	58571018	NS	NS	NS	NS	NS	NS	AB	BB	AA	AA	AA	AA	AA	AA	AB	BB	AA	AA	AA	AA	AA	AA	AA	AA	AA	AA	BB	AA	AA	BB	AB	BB	AA	BB	BB	AA	AA	BB	AA
CSP169b	AFLP	10	95.837	NA	NA	NA	NA	NA	NA	NA	NA	NA	NA	NA	NA	NA	BB	BB	AA	BB	AA	AA	AA	AA	BB	BB	AA	AA	AA	AA	AA	AA	BB	BB	AA	AA	BB	AA	AA	BB	BB	BB	AA	BB	BB	AA	AA	BB	AA
CAF131a	AFLP	10	97.893	NA	NA	NA	NA	NA	NA	NA	NA	NA	NA	NA	NA	NA	BB	BB	AA	AA	AA	AA	AA	AA	BB	BB	AA	AA	AA	AA	AA	AA	BB	BB	AA	AA	BB	AA	AA	BB	AA	BB	AA	BB	BB	AA	AA	BB	AA
n1109342	SNP	10	101.265	NS	NS	NS	NS	NS	NS	NS	NS	NS	NS	NS	NS	NS	AA	BB	AA	AA	AA	AA	AA	AA	BB	BB	AA	AA	AA	AA	AA	AA	BB	BB	AA	AA	BB	AA	AA	BB	AA	BB	AA	BB	BB	AA	AA	BB	AA
n57926	SNP	10	107.035	Sme2.5_07099.1	45117	5805	1e-38	E09	sb35	6038884	NS	NS	NS	NS	NS	NS	AB	BB	AA	AB	AA	AA	AA	BB	AB	BB	BB	BB	AA	AA	AA	BB	BB	AA	AA	AA	BB	AA	AA	BB	AB	BB	AA	BB	BB	AA	AA	BB	AA
n67717	SNP	10	108.828	Sme2.5_04812.1	59132	7669	2e-40	E10	sb45inv	64138498	SL2.50ch10	64817949	2e-26	ST4.03ch10	53102588	4e-27	AB	BB	BB	AB	AA	AA	AA	BB	BB	BB	BB	BB	AA	AA	AA	BB	BB	AA	AA	AA	BB	AB	AA	BB	AA	BB	AA	BB	BB	AA	AA	BB	AA
emf11F07	SSR	10	110.928	NA	NA	NA	NA	NA	NA	NA	NA	NA	NA	NA	NA	NA	BB	BB	BB	BB	AA	AA	AA	BB	BB	BB	BB	BB	AA	AA	AA	BB	BB	AA	AA	AA	BB	AA	AA	BB	AA	BB	AA	BB	BB	AA	AA	BB	AA
n663462	SNP	10	112.2	NS	NS	NS	NS	NS	NS	NS	NS	NS	NS	NS	NS	NS	BB	BB	BB	AA	AA	AA	AA	BB	BB	BB	BB	BB	AA	AA	AA	BB	BB	AA	AA	AA	BB	AA	AA	BB	AA	BB	AA	BB	BB	AA	AA	BB	AA
n43219	SNP	10	113.751	Sme2.5_00378.1	234758	114476	2e-40	E04	sb18	56734656	NS	NS	NS	NS	NS	NS	BB	BB	BB	BB	AA	AA	AA	BB	BB	BB	BB	BB	AA	AA	AA	BB	BB	AA	AA	AA	BB	AA	AA	BB	AA	BB	AA	BB	BB	AA	AA	BB	AA
n3139	SNP	10	115.253	Sme2.5_02413.1	72719	9241	6e-31	E10	sb45inv	64037262	NS	NS	NS	NS	NS	NS	AA	BB	BB	AA	AA	AA	AA	BB	AB	BB	BB	BB	AA	AA	AA	BB	BB	AA	AA	AA	BB	AA	AA	BB	AB	BB	AA	BB	BB	AA	AA	BB	AA
n90352	SNP	10	125.875	Sme2.5_00311.1	177669	87818	2e-40	E10	sb45inv	62741904	NS	NS	NS	NS	NS	NS	AA	BB	BB	AB	AA	AA	AA	BB	AA	BB	AB	AA	AA	AB	AA	AA	BB	AA	AA	AA	BB	AA	AA	BB	AA	AB	AA	BB	BB	AA	AA	BB	AA
r36193	SNP	10	127.49	Sme2.5_02955.1	65379	32758	2e-40	E10	sb45inv	62677934	SL2.50ch10	63360927	1e-28	ST4.03ch10	55613040	4e-32	AB	BB	BB	AB	AA	AA	AA	AB	AA	BB	AA	AA	AA	BB	AA	AA	BB	AA	AA	AA	BB	AA	AA	BB	AA	AA	AA	BB	BB	AA	AA	BB	AA
n22726	SNP	10	129.414	Sme2.5_07484.1	41152	24558	1e-38	E10	sb45inv	62415972	NS	NS	NS	NS	NS	NS	AA	BB	BB	BB	AA	AA	AA	AA	AA	BB	AB	AA	AA	AB	AA	AA	BB	AA	AA	AA	BB	AA	AA	BB	AA	AA	AA	BB	AA	AA	AA	BB	AA
n61191	SNP	10	131.321	Sme2.5_07484.1	41152	20434	5e-37	E10	sb45inv	62415972	NS	NS	NS	NS	NS	NS	AA	BB	BB	AA	AA	AA	AA	AA	AA	BB	AA	AA	AA	BB	AA	AA	BB	AA	AA	AA	BB	AA	AA	BB	AA	AA	AA	BB	AA	AA	AA	BB	AA
n68470	SNP	10	131.575	Sme2.5_00565.1	130503	50340	1e-38	E10	sb45inv	62352387	NS	NS	NS	NS	NS	NS	AA	BB	BB	AA	AA	AA	AA	AA	AA	BB	AA	AA	AA	BB	AA	AA	BB	AA	AA	AA	BB	AA	AA	BB	AA	AA	AA	BB	AA	AA	AA	BB	AA
n24042	SNP	10	134.111	Sme2.5_04303.1	53475	18964	2e-40	E10	sb45inv	62196027	SL2.50ch10	62864949	1e-33	ST4.03ch10	56114195	3e-33	AA	BB	BB	AA	AA	BB	AA	AA	AA	AA	BB	AA	AA	BB	AA	BB	BB	AA	AA	AA	BB	AA	AA	BB	AA	AA	AA	BB	AA	AA	AA	BB	AA
n81262	SNP	10	136.444	Sme2.5_00097.1	209888	93402	2e-40	E10	sb45inv	61837162	NS	NS	NS	NS	NS	NS	AA	BB	BB	AA	AA	BB	AA	AA	AA	AA	AA	AA	AA	BB	BB	BB	BB	AA	AA	AA	BB	AA	AA	BB	AA	AB	BB	BB	AA	AA	AA	BB	AA
n51534	SNP	10	139.274	Sme2.5_00234.1	166753	40053	1e-38	E10	sb45inv	61637565	NS	NS	NS	NS	NS	NS	AA	BB	BB	BB	AA	BB	AA	AA	AA	AA	BB	AA	AA	BB	BB	BB	BB	AA	AA	AA	BB	AA	AA	BB	AB	BB	BB	BB	AA	BB	AA	BB	AA
n50012	SNP	10	139.87	Sme2.5_00234.1	166753	72044	1e-38	E10	sb45inv	61637565	SL2.50ch10	62334137	3e-14	ST4.03ch10	56741012	3e-24	AA	BB	BB	BB	AA	BB	AA	AA	AA	AA	BB	AA	AA	BB	BB	BB	BB	AA	AA	AA	BB	AA	AA	BB	AA	BB	BB	BB	AA	BB	AA	BB	AA
n7187	SNP	10	140.492	Sme2.5_00234.1	166753	84455	1e-38	E10	sb45inv	61637565	SL2.50ch10	62323979	2e-30	ST4.03ch10	56751157	2e-35	AA	BB	BB	BB	AA	BB	AA	AA	AA	AA	BB	AA	AA	BB	BB	BB	BB	AA	AA	AA	BB	AA	AA	BB	AA	BB	BB	BB	AA	BB	AA	BB	AA
r8486	SNP	10	141.515	Sme2.5_00234.1	166753	160451	3e-39	E10	sb45inv	61637565	NS	NS	NS	NS	NS	NS	AB	BB	BB	BB	AA	BB	AA	AA	AA	AA	BB	AA	AA	AB	BB	BB	BB	AA	AA	AA	BB	AA	AA	BB	AA	AB	BB	BB	AA	BB	AA	BB	AA
n36611	SNP	10	142.247	Sme2.5_00034.1	263220	103659	1e-38	E10	sb45inv	61479392	SL2.50ch10	62213708	6e-21	NS	NS	NS	AA	BB	BB	AB	AA	AB	AA	AA	AA	AA	AB	AA	AA	AB	BB	BB	BB	AA	AA	AA	BB	AA	AA	BB	AB	BB	BB	BB	AA	AB	AA	BB	AA
n12679	SNP	10	143.641	Sme2.5_00034.1	263220	115138	1e-38	E10	sb45inv	61479392	SL2.50ch10	62205091	5e-32	ST4.03ch10	56888156	2e-35	AA	BB	BB	BB	AA	BB	AA	AA	AA	AA	BB	AA	AA	BB	BB	AB	BB	AA	AA	AA	BB	AA	AA	BB	AA	BB	BB	BB	AA	BB	AA	BB	AA
n71446	SNP	10	145.111	Sme2.5_01443.1	92117	41504	2e-40	E10	sb45inv	61183284	SL2.50ch10	61865276	5e-32	ST4.03ch10	57331564	9e-34	AA	BB	BB	AA	AA	BB	AA	AA	AA	AA	AA	AA	AA	BB	AA	BB	BB	AA	AA	AA	AA	AA	AA	BB	AA	AA	BB	BB	AA	AB	AA	AA	AA
n1871	SNP	10	146.189	Sme2.5_01443.1	92117	47168	2e-40	E10	sb45inv	61183284	NS	NS	NS	NS	NS	NS	AA	BB	BB	BB	AA	BB	AA	AA	BB	AA	AA	AA	AA	BB	AA	BB	BB	AA	AA	AA	AA	AA	AA	BB	AA	AA	BB	BB	AA	BB	AA	AA	AA
n69243	SNP	10	148.678	Sme2.5_00072.1	226454	205195	5e-37	E10	sb45inv	60951296	SL2.50ch10	61700541	1e-37	ST4.03ch12	59427070	3e-34	AB	BB	BB	BB	AA	BB	AA	AA	AA	AA	AA	AA	AA	BB	AA	BB	BB	AA	AA	AA	AA	AA	AA	BB	AA	BB	BB	BB	AA	BB	AA	AA	AA
n53618	SNP	10	149.564	Sme2.5_02703.1	68680	51431	2e-40	E10	sb45inv	61050072	SL2.50ch10	61533417	1e-33	ST4.03ch10	57715459	9e-34	AA	BB	BB	BB	AA	BB	AA	AA	AA	AA	AA	AA	AA	BB	AA	BB	BB	AA	AA	AA	AA	AA	AA	BB	AA	BB	BB	BB	AA	AB	AA	AA	AA
n71893	SNP	10	150.158	Sme2.5_02703.1	68680	24595	2e-40	E10	sb45inv	61050072	SL2.50ch10	61723971	1e-28	ST4.03ch10	57515755	6e-31	AA	BB	BB	BB	AA	BB	AA	AA	AA	AA	AA	AA	AA	BB	AA	BB	BB	AA	AA	AA	AA	AA	AA	BB	AA	AB	BB	BB	AA	BB	AA	AA	AA
n69273	SNP	10	151.224	Sme2.5_05641.1	40111	4482	2e-40	E10	sb45inv	60804713	NS	NS	NS	NS	NS	NS	AA	BB	BB	BB	AA	BB	AA	AA	AA	AA	AA	AA	AA	BB	AA	BB	BB	AA	AA	AA	AA	AA	AA	BB	AA	BB	BB	BB	AA	BB	AA	AA	AA
n66546	SNP	10	152.173	Sme2.5_00186.1	202437	135545	2e-40	E10	sb45inv	60535915	NS	NS	NS	NS	NS	NS	AA	BB	BB	AB	AA	AB	AA	AA	AA	AA	BB	AA	AA	BB	AA	BB	BB	AA	AA	AA	AA	AA	AA	BB	AA	AB	BB	BB	AA	BB	AA	AA	AA
n41922	SNP	10	153.943	Sme2.5_00186.1	202437	69889	2e-40	E10	sb45inv	60535915	NS	NS	NS	NS	NS	NS	AA	BB	BB	BB	AA	BB	AA	AA	AA	AA	AA	AA	AA	BB	AA	BB	BB	AA	AA	AA	AA	AA	AA	BB	AA	AB	BB	BB	AA	BB	AA	AA	AA
n49171	SNP	10	154.834	Sme2.5_00186.1	202437	90786	2e-40	E10	sb45inv	60535915	NS	NS	NS	NS	NS	NS	BB	BB	BB	BB	AA	BB	AA	AA	AA	AA	AA	AA	AA	BB	AA	BB	BB	AA	AA	AA	AA	AA	AA	BB	AA	AA	BB	BB	AA	BB	AA	BB	AA
n95288	SNP	10	155.562	Sme2.5_00011.1	344649	297364	2e-40	E10	sb45inv	60191485	NS	NS	NS	NS	NS	NS	AA	BB	BB	BB	AA	BB	AA	AA	AA	AA	AA	AA	AA	BB	AA	BB	BB	AA	AA	BB	AA	AA	AA	BB	AA	BB	BB	BB	AA	BB	BB	AA	AA
n8944	SNP	10	156.537	Sme2.5_00011.1	344649	298701	1e-38	E10	sb45inv	60191485	NS	NS	NS	ST4.03ch10	58397196	1e-17	AA	BB	BB	BB	AA	BB	AA	AA	AA	AA	AB	AA	AA	BB	AA	BB	BB	AA	AA	BB	AA	AA	AA	BB	AA	BB	BB	BB	AA	BB	BB	AB	AA
n87290	SNP	11	0	Sme2.5_06630.1	48825	16306	2e-40	E11	sb46inv	4778118	NS	NS	NS	NS	NS	NS	BB	BB	BB	BB	AA	BB	AA	BB	BB	BB	AA	AA	AA	BB	AA	AA	BB	BB	AA	BB	AA	AA	BB	AA	BB	AA	AA	BB	AA	AB	AA	AA	BB
emg11B20	SSR	11	0.788	NA	NA	NA	NA	NA	NA	NA	NA	NA	NA	NA	NA	NA	BB	BB	BB	BB	AA	BB	AA	BB	BB	BB	AA	AA	AA	BB	AA	AA	BB	BB	AA	BB	AA	AA	BB	AA	BB	AA	AA	BB	AA	BB	AA	AA	BB
n707	SNP	11	3.774	Sme2.5_03963.1	54205	10448	1e-38	E11	sb46inv	3574334	NS	NS	NS	ST4.03ch11	2373902	9e-34	BB	BB	BB	BB	AA	BB	AA	BB	BB	BB	BB	BB	AA	BB	AA	AA	BB	BB	AA	BB	AA	AA	BB	AA	BB	AA	AA	BB	AA	BB	BB	AA	AA
n2566	SNP	11	4.525	Sme2.5_03632.1	66895	4243	2e-40	E11	sb46inv	3506609	NS	NS	NS	NS	NS	NS	BB	BB	BB	BB	AA	BB	AA	BB	BB	BB	BB	BB	AA	BB	AA	AA	BB	BB	AA	BB	AA	AA	BB	AA	BB	AA	AA	BB	AA	BB	BB	AA	AA
n30317	SNP	11	6.004	Sme2.5_00983.1	107902	38494	2e-40	E11	sb46inv	5109253	SL2.50ch11	5096597	6e-31	ST4.03ch11	604739	2e-31	BB	BB	BB	BB	AA	BB	AA	AB	BB	BB	AA	AA	AA	BB	AA	AA	BB	BB	AA	BB	AA	AA	BB	AA	BB	AA	AA	BB	AA	BB	AA	AA	AA
n80039	SNP	11	7.545	Sme2.5_00098.1	227076	125071	2e-40	E07	sb29	64024437	SL2.50ch11	4238437	3e-29	ST4.03ch11	1747804	3e-28	BB	BB	BB	BB	AA	BB	AA	BB	BB	BB	AA	AA	AA	BB	AA	AA	BB	BB	AA	BB	AA	AA	BB	AA	BB	AA	AA	BB	AA	BB	BB	AA	AA
n27528	SNP	11	9.283	Sme2.5_00098.1	227076	69200	1e-38	E07	sb29	64024437	NS	NS	NS	NS	NS	NS	BB	BB	BB	BB	AA	BB	AA	BB	BB	BB	AA	AA	AA	BB	AA	AA	BB	BB	AA	BB	AA	AA	BB	AA	BB	AA	AA	BB	AA	BB	BB	AA	AA
CSO076a	AFLP	11	10.077	NA	NA	NA	NA	NA	NA	NA	NA	NA	NA	NA	NA	NA	BB	BB	BB	BB	AA	BB	AA	BB	BB	BB	AA	AA	AA	BB	AA	AA	BB	BB	AA	BB	AA	AA	BB	AA	BB	AA	AA	BB	AA	BB	BB	AA	AA
n75717	SNP	11	11.177	Sme2.5_00098.1	227076	103405	2e-40	E07	sb29	64024437	NS	NS	NS	NS	NS	NS	AB	BB	BB	BB	AA	BB	AA	BB	BB	BB	AA	AA	AA	BB	AA	AA	BB	BB	AA	BB	AA	AA	BB	AA	BB	AA	AA	BB	AA	BB	BB	AA	AA
r19701	SNP	11	12.127	Sme2.5_00984.1	109898	41356	2e-40	E11	sb46inv	4743407	NS	NS	NS	NS	NS	NS	BB	BB	BB	BB	AA	BB	AA	BB	BB	BB	AB	AA	AA	BB	AA	AA	BB	BB	AA	BB	AA	AA	BB	AA	BB	AA	AA	BB	AA	AB	AA	AA	AA
n62782	SNP	11	13.751	Sme2.5_01223.1	98544	68412	2e-40	E11	sb46inv	4322528	NS	NS	NS	NS	NS	NS	AA	BB	BB	BB	AA	AB	AA	BB	AB	BB	AB	AA	AA	BB	AA	AA	BB	BB	AA	BB	AA	AA	BB	AA	BB	AA	AA	BB	AA	BB	BB	AA	AA
n75408	SNP	11	23.204	Sme2.5_04384.1	75446	58642	2e-40	E11	sb46inv	2068153	SL2.50ch11	2053300	2e-35	ST4.03ch11	4344913	4e-32	BB	BB	BB	BB	AA	BB	AA	BB	BB	BB	AA	AA	AA	AA	AA	AA	BB	BB	AA	BB	BB	BB	BB	BB	AA	AA	BB	BB	AA	BB	BB	AA	AA
n40980	SNP	11	27.243	Sme2.5_08411.1	25881	6022	2e-40	E11	sb46inv	2025406	SL2.50ch11	2032115	1e-33	ST4.03ch11	4366450	4e-37	AB	BB	BB	AB	AA	BB	AA	BB	AB	BB	AA	AA	AA	AA	AA	AA	BB	BB	AA	BB	AB	BB	BB	BB	AA	AA	BB	BB	AA	AB	BB	AA	AA
n83814	SNP	11	32.563	Sme2.5_01082.1	103619	19077	1e-38	E11	sb46inv	1391006	NS	NS	NS	NS	NS	NS	BB	AA	BB	BB	AA	BB	AA	AB	BB	BB	AA	AA	AA	AA	AA	AA	BB	BB	AA	BB	BB	AB	AA	AA	AA	BB	BB	BB	AA	AB	BB	AA	AA
n31080	SNP	11	34.174	Sme2.5_09797.1	21619	9221	2e-40	E11	sb46inv	1590071	NS	NS	NS	NS	NS	NS	BB	AA	BB	BB	AA	BB	AA	BB	BB	BB	AA	AA	AA	AA	AA	AA	BB	BB	AA	BB	AB	BB	AA	AA	AA	BB	BB	BB	AA	AA	BB	AA	AA
r40188	SNP	11	35.446	Sme2.5_03669.1	61826	50055	2e-40	E11	sb46inv	1556507	NS	NS	NS	NS	NS	NS	AB	AA	BB	AB	AA	BB	AA	BB	AB	BB	AA	AA	AA	AA	AA	AA	BB	BB	AA	BB	AB	BB	AB	AA	AA	BB	BB	BB	AA	AB	BB	AA	AA
eme01D03	SSR	11	38.603	NA	NA	NA	NA	NA	NA	NA	NA	NA	NA	NA	NA	NA	BB	AA	BB	BB	BB	BB	AA	BB	BB	BB	AA	AA	AA	AA	AA	AA	BB	AB	AA	BB	AB	BB	AB	AA	AA	BB	BB	BB	AA	AB	AB	BB	AA
r62311	SNP	11	39.938	Sme2.5_12457.1	29638	19184	2e-40	E11	sb46inv	1196527	NS	NS	NS	ST4.03ch11	6008272	9e-34	AB	AA	BB	AB	BB	BB	AA	BB	AB	BB	AA	AA	BB	AA	AA	AA	BB	BB	AA	BB	AB	BB	AB	AA	AA	BB	BB	BB	AA	AA	AB	BB	AA
r67601	SNP	11	40.65	Sme2.5_23896.1	3574	240	2e-40	E11	sb46inv	1102466	NS	NS	NS	NS	NS	NS	AB	AA	BB	BB	BB	AB	AA	BB	AB	BB	AA	AA	AB	AA	AA	AA	BB	BB	AA	BB	AB	AB	BB	AA	AA	BB	BB	BB	AA	AA	AB	BB	AA
COI113a	AFLP	11	41.218	NA	NA	NA	NA	NA	NA	NA	NA	NA	NA	NA	NA	NA	BB	AA	BB	BB	BB	BB	AA	BB	BB	BB	AA	AA	AA	AA	AA	AA	BB	BB	AA	BB	AA	BB	BB	AA	AA	BB	BB	BB	AA	AA	AA	BB	AA
CRF295a	AFLP	11	41.67	NA	NA	NA	NA	NA	NA	NA	NA	NA	NA	NA	NA	NA	BB	AA	BB	BB	BB	BB	AA	BB	BB	BB	AA	AA	AA	AA	AA	AA	BB	BB	AA	BB	AA	BB	BB	AA	AA	BB	BB	BB	AA	AA	AA	BB	AA
n94467	SNP	11	42.311	Sme2.5_18866.1	16659	6284	2e-35	NS	NS	NS	NS	NS	NS	NS	NS	NS	BB	AA	BB	BB	BB	BB	AA	BB	BB	BB	AA	AA	AA	AB	AA	AA	BB	BB	AA	BB	AB	BB	BB	AA	AA	BB	BB	BB	AA	AA	AA	BB	AA
n33936	SNP	11	43.009	Sme2.5_19575.1	9598	522	1e-38	E11	sb46inv	1102272	SL2.50ch11	1100895	3e-29	ST4.03ch11	6235313	2e-26	BB	AA	BB	BB	BB	BB	AA	BB	AB	BB	AA	AA	AA	AA	AA	AA	BB	BB	AA	BB	AA	BB	BB	AA	AA	BB	BB	BB	AA	AB	AA	BB	AA
n45064	SNP	11	43.542	Sme2.5_00656.1	183521	153966	2e-40	E11	sb46inv	948832	NS	NS	NS	NS	NS	NS	BB	AA	BB	BB	BB	BB	AA	BB	BB	BB	AA	AA	AA	AA	AA	AA	BB	BB	AA	BB	AA	BB	BB	AA	AA	BB	BB	BB	AA	AA	AA	BB	AA
n9957	SNP	11	44.134	Sme2.5_16905.1	8543	4880	2e-40	E11	sb46inv	1106600	SL2.50ch11	1188067	5e-27	ST4.03ch12	11471646	1e-27	BB	AA	BB	BB	BB	BB	AA	BB	AA	BB	AA	AA	AB	AA	AA	AA	BB	BB	AA	BB	AA	BB	BB	AA	AA	BB	BB	BB	AA	AA	AA	BB	AA
n91621	SNP	11	45.1	Sme2.5_12798.1	20553	5457	2e-40	E11	sb46inv	1099892	NS	NS	NS	ST4.03ch11	6239122	2e-20	AB	AA	BB	AB	BB	AB	AA	BB	BB	BB	AA	AA	AA	AA	AA	AA	BB	BB	AA	BB	AA	BB	BB	AA	AA	BB	BB	BB	AA	AA	AA	BB	AA
n769132	SNP	11	45.844	NS	NS	NS	NS	NS	NS	NS	NS	NS	NS	NS	NS	NS	BB	AA	BB	BB	BB	BB	AA	BB	AA	BB	AA	AA	AA	AA	AA	AA	BB	BB	AA	BB	AA	BB	BB	AA	AA	BB	BB	BB	AA	BB	AA	BB	AA
n57392	SNP	11	46.28	Sme2.5_00798.1	116791	71057	2e-40	E11	sb46inv	864167	SL2.50ch11	869081	2e-36	ST4.03ch11	6594522	4e-37	BB	AA	BB	BB	BB	BB	AA	BB	BB	BB	AA	AA	AA	AA	AA	AA	BB	BB	AA	BB	BB	BB	BB	AA	AA	BB	BB	BB	AA	BB	AA	BB	AA
n52050	SNP	11	47.898	Sme2.5_01618.1	180979	131497	1e-38	E11	sb46inv	589204	NS	NS	NS	NS	NS	NS	AB	AA	BB	BB	BB	AB	AA	BB	AB	BB	AA	AA	AA	AA	AA	AA	BB	BB	AA	BB	AA	BB	BB	AA	AA	BB	BB	BB	AA	BB	AA	BB	BB
CRF278b	AFLP	11	55.401	NA	NA	NA	NA	NA	NA	NA	NA	NA	NA	NA	NA	NA	AA	AA	BB	BB	BB	AA	AA	BB	AA	BB	AA	AA	AA	AA	AA	AA	BB	AA	BB	BB	AA	BB	BB	AA	AA	BB	BB	BB	AA	AA	BB	BB	BB
n750671	SNP	11	56.808	Sme2.5_05954.1	66328	927	2e-40	NS	NS	NS	NS	NS	NS	NS	NS	NS	AA	AA	BB	BB	BB	AA	AA	BB	AA	BB	AA	AA	AA	BB	AA	AA	BB	AA	BB	BB	AA	BB	BB	AA	AA	BB	BB	BB	AA	BB	BB	BB	BB
n16253	SNP	11	57.36	Sme2.5_04380.1	114998	72913	2e-40	E11	sb47inv	289855	NS	NS	NS	NS	NS	NS	BB	AA	BB	BB	BB	AA	AA	BB	AA	BB	AA	AA	AA	BB	AA	AA	BB	AA	BB	BB	AA	BB	BB	AA	AA	BB	BB	BB	AA	BB	BB	BB	BB
n48128	SNP	11	57.7	Sme2.5_10905.1	18539	13056	1e-33	NS	NS	NS	SL2.50ch04	4343473	2e-25	ST4.03ch04	7872766	2e-30	AA	AA	BB	BB	BB	AA	AA	BB	AA	BB	AA	AA	AA	BB	AA	AA	BB	AA	BB	BB	AA	BB	BB	AA	AA	BB	BB	BB	AA	BB	BB	BB	BB
n18824	SNP	11	58.08	Sme2.5_03694.1	57035	44289	2e-40	E11	sb47inv	110141	NS	NS	NS	ST4.03ch03	16128157	1e-18	AA	AA	BB	BB	BB	AA	AA	BB	AA	BB	AA	AA	AA	BB	BB	AA	BB	AA	BB	BB	AA	BB	BB	AA	AA	BB	BB	BB	AA	BB	AB	BB	BB
n47311	SNP	11	58.356	Sme2.5_08640.1	25100	22	1e-38	NS	NS	NS	NS	NS	NS	NS	NS	NS	AA	AA	BB	BB	BB	AA	AA	BB	AA	BB	AA	AA	AA	BB	AA	AA	BB	AA	BB	BB	AA	BB	BB	AA	AA	BB	BB	BB	AA	BB	BB	BB	BB
n140263	SNP	11	58.573	Sme2.5_17694.1	7698	4123	1e-38	NS	NS	NS	NS	NS	NS	NS	NS	NS	AA	AA	BB	BB	BB	AA	AA	BB	AA	BB	AA	AA	AA	BB	AA	AA	BB	AA	BB	BB	AA	BB	BB	AA	AA	BB	BB	BB	AA	BB	AA	BB	BB
n27652	SNP	11	58.814	Sme2.5_18865.1	13382	3015	2e-40	E08	sb33	32184759	NS	NS	NS	NS	NS	NS	AA	AA	BB	BB	BB	AA	AA	BB	AA	BB	AA	AA	AA	BB	AA	AA	BB	AA	BB	BB	AA	BB	BB	AA	AA	BB	BB	BB	AA	BB	AB	BB	BB
n87296	SNP	11	58.879	Sme2.5_24031.1	3490	362	5e-37	NS	NS	NS	NS	NS	NS	NS	NS	NS	AA	AA	BB	BB	BB	AA	AA	BB	AA	BB	AA	AA	AA	BB	AA	AA	BB	AA	BB	BB	AA	BB	BB	AA	AA	BB	BB	BB	AA	BB	AB	BB	BB
n70866	SNP	11	59.037	Sme2.5_16950.1	21518	427	3e-29	E09	sb34inv	2540607	NS	NS	NS	NS	NS	NS	AA	AA	BB	BB	BB	AA	AA	BB	AA	BB	AA	AA	AA	BB	AA	AA	BB	AA	BB	BB	AA	BB	BB	AA	AA	BB	BB	BB	AA	BB	AA	BB	BB
n23029	SNP	11	59.388	Sme2.5_07475.1	29298	28745	2e-40	NS	NS	NS	NS	NS	NS	NS	NS	NS	AA	AA	BB	BB	BB	AA	AA	BB	AA	BB	AA	AA	AA	BB	AA	AA	BB	AA	BB	BB	AA	BB	AA	AA	AA	BB	BB	BB	AA	BB	AA	BB	BB
n172923	SNP	11	59.564	Sme2.5_17999.1	7401	6165	1e-38	NS	NS	NS	NS	NS	NS	NS	NS	NS	AA	AA	BB	BB	BB	AA	AA	BB	AA	BB	AA	AA	AA	BB	AB	AA	BB	AA	BB	BB	AA	BB	BB	AA	AA	BB	BB	BB	AA	BB	AA	BB	BB
n214481	SNP	11	59.852	Sme2.5_17345.1	8015	376	1e-33	NS	NS	NS	NS	NS	NS	NS	NS	NS	AA	AA	BB	BB	BB	AA	AA	BB	AA	BB	AA	AA	AA	AA	AA	AA	BB	AA	BB	BB	AA	BB	AA	AA	AA	BB	BB	BB	AA	BB	AA	BB	BB
n227601	SNP	11	60.119	Sme2.5_20643.1	5218	1687	2e-40	NS	NS	NS	NS	NS	NS	NS	NS	NS	AA	AA	BB	BB	BB	AA	AA	BB	AA	BB	AA	AA	AA	AA	AA	AA	BB	AA	BB	BB	AA	BB	AA	AA	AA	BB	BB	BB	AA	BB	AA	BB	BB
n614461	SNP	11	60.252	Sme2.5_16231.1	9330	6218	1e-32	NS	NS	NS	NS	NS	NS	NS	NS	NS	AA	AA	BB	BB	BB	AA	AA	BB	AA	BB	AA	AA	AA	AA	AA	AA	BB	AA	BB	BB	AA	BB	AA	AA	AA	BB	BB	BB	AA	BB	AA	BB	BB
n72561	SNP	11	60.424	Sme2.5_11879.1	30126	15470	2e-40	E07	sb27	56156448	NS	NS	NS	NS	NS	NS	AA	AA	BB	BB	BB	AA	AA	BB	AA	BB	AA	AA	AA	AA	AA	AA	BB	AA	BB	BB	AA	BB	AA	AA	AA	BB	BB	BB	AA	BB	AA	BB	BB
n52297	SNP	11	60.587	Sme2.5_12400.1	21680	19860	2e-40	NS	NS	NS	NS	NS	NS	NS	NS	NS	AA	AA	BB	BB	BB	AA	AA	BB	AB	BB	AA	AA	AA	AA	AA	AA	BB	AA	BB	BB	AA	BB	AA	AA	AA	BB	BB	BB	AA	BB	BB	BB	BB
n83966	SNP	11	60.782	Sme2.5_06915.1	42252	26388	2e-40	E02	sb04	31130542	NS	NS	NS	NS	NS	NS	AB	AA	BB	BB	BB	AA	AA	BB	AA	BB	AA	AA	AA	AA	AA	AA	BB	AA	BB	BB	AA	BB	AA	AA	AA	BB	BB	BB	AA	BB	AA	BB	BB
CEP335a	AFLP	11	61.109	NA	NA	NA	NA	NA	NA	NA	NA	NA	NA	NA	NA	NA	AA	AA	BB	BB	BB	AA	AA	BB	AA	BB	AA	AA	AA	AA	AA	AA	BB	AA	BB	BB	AA	BB	AA	AA	AA	BB	BB	BB	AA	BB	AA	BB	BB
COC265b	AFLP	11	61.362	NA	NA	NA	NA	NA	NA	NA	NA	NA	NA	NA	NA	NA	AA	AA	BB	BB	BB	AA	AA	BB	AA	BB	AA	AA	AA	BB	AA	AA	BB	AA	BB	BB	AA	BB	BB	AA	AA	BB	BB	BB	AA	BB	AA	BB	BB
COC264a	AFLP	11	61.385	NA	NA	NA	NA	NA	NA	NA	NA	NA	NA	NA	NA	NA	AA	AA	BB	BB	BB	AA	AA	BB	AA	BB	AA	AA	AA	AA	AA	AA	BB	AA	BB	BB	AA	BB	AA	AA	AA	BB	BB	BB	AA	BB	AA	BB	BB
CRU160a	AFLP	11	61.653	NA	NA	NA	NA	NA	NA	NA	NA	NA	NA	NA	NA	NA	AA	AA	BB	BB	BB	AA	AA	BB	AA	BB	AA	AA	AA	AA	AA	AA	BB	AA	BB	BB	AA	BB	AA	AA	AA	BB	BB	BB	AA	BB	AA	BB	BB
n15000	SNP	11	61.945	Sme2.5_03340.1	60749	60491	1e-38	NS	NS	NS	NS	NS	NS	NS	NS	NS	AA	AA	BB	AA	BB	AA	AA	BB	AA	BB	AA	AA	AA	AA	AA	AA	BB	AA	BB	BB	AA	BB	AA	AA	AA	BB	BB	BB	AA	BB	BB	BB	BB
r64127	SNP	11	62.397	Sme2.5_14482.1	22915	6878	2e-40	NS	NS	NS	NS	NS	NS	NS	NS	NS	AA	AA	BB	BB	BB	AA	AA	BB	AA	BB	AA	AA	AA	AB	AA	AA	BB	AA	BB	BB	AA	BB	AA	AA	AA	BB	BB	BB	AA	BB	AA	BB	BB
r32187	SNP	11	63.105	Sme2.5_02326.1	74165	9234	1e-38	E11	sb48	51280116	NS	NS	NS	NS	NS	NS	AB	AA	BB	AB	BB	AA	AA	BB	AB	BB	AA	AA	AA	AA	AA	AA	BB	AA	BB	BB	AA	AA	AB	AA	AA	BB	BB	BB	AA	BB	AA	BB	BB
CRP166a	AFLP	11	63.339	NA	NA	NA	NA	NA	NA	NA	NA	NA	NA	NA	NA	NA	AA	AA	BB	BB	BB	AA	AA	BB	AA	BB	AA	AA	AA	BB	BB	AA	BB	AA	BB	BB	AA	BB	AA	AA	AA	BB	BB	BB	AA	BB	BB	BB	BB
r34811	SNP	11	64.077	Sme2.5_02716.1	68462	18692	1e-38	NS	NS	NS	NS	NS	NS	NS	NS	NS	AA	AA	BB	BB	BB	AB	AA	BB	AB	BB	AA	AA	AA	AB	AA	AA	BB	AA	BB	BB	AA	BB	AB	AA	AA	BB	BB	BB	AA	BB	AB	BB	BB
n49855	SNP	11	64.511	NS	NS	NS	NS	NS	NS	NS	NS	NS	NS	NS	NS	NS	AB	AA	BB	BB	BB	AA	AA	BB	AA	BB	AA	AA	AA	BB	AA	AA	BB	AA	BB	BB	AA	BB	BB	AA	AA	BB	BB	BB	AA	AB	AB	BB	BB
CDP261b	AFLP	11	65.313	NA	NA	NA	NA	NA	NA	NA	NA	NA	NA	NA	NA	NA	BB	AA	BB	BB	BB	AA	AA	BB	BB	BB	AA	AA	AA	BB	AA	AA	BB	AA	BB	BB	AA	BB	BB	AA	AA	BB	BB	BB	AA	BB	BB	BB	BB
n38476	SNP	11	68.001	Sme2.5_05327.1	57500	27850	5e-22	E11	sb47inv	1068437	SL2.50ch04	1066890	1e-28	ST4.03ch04	1711792	1e-28	AA	AA	AB	AA	BB	AA	AA	BB	AA	BB	AA	AA	AA	AB	AA	AA	BB	AA	BB	BB	AA	BB	BB	AA	AA	BB	BB	BB	AA	AA	AB	BB	BB
n27920	SNP	11	71.977	Sme2.5_02676.1	110871	51284	1e-38	E11	sb47inv	1633715	SL2.50ch04	1636860	2e-26	ST4.03ch04	2626093	6e-26	AA	AA	AB	AA	BB	AA	AA	AA	AA	BB	AA	AA	AA	BB	AA	AA	BB	AA	BB	BB	AA	BB	AA	AA	AA	BB	BB	BB	AA	AA	BB	BB	BB
CEF090a	AFLP	11	74.58	NA	NA	NA	NA	NA	NA	NA	NA	NA	NA	NA	NA	NA	AA	AA	AA	AA	BB	AA	AA	AA	AA	BB	AA	AA	BB	BB	AA	AA	BB	AA	BB	BB	AA	BB	AA	AA	AA	BB	BB	BB	AA	AA	BB	BB	BB
n50994	SNP	11	75.217	Sme2.5_09068.1	60534	18880	1e-33	E10	sb42	1977013	SL2.50ch05	1971625	2e-30	ST4.03ch05	5472682	4e-32	BB	AA	AB	AA	BB	AA	AA	AA	AA	BB	AA	AA	BB	BB	AA	AA	BB	AA	BB	BB	AA	BB	AA	AA	AA	BB	BB	BB	AA	AA	BB	BB	BB
n14532	SNP	11	79.733	Sme2.5_01136.1	101376	10940	1e-38	E12	sb53	46162802	NS	NS	NS	ST4.03ch04	4551145	4e-32	AB	AA	AA	AA	BB	AA	AA	AA	AA	BB	AA	AA	BB	AB	AA	AA	BB	AA	BB	BB	AA	BB	AA	AA	AA	BB	BB	BB	AA	AA	BB	BB	BB
n69411	SNP	11	81.022	Sme2.5_02633.1	69462	25696	2e-40	E11	sb49	2562202	NS	NS	NS	NS	NS	NS	AA	AA	AA	AA	BB	AA	AA	AA	AA	BB	AA	AA	BB	AA	AA	AA	BB	AA	BB	BB	AA	BB	AA	AA	AA	BB	BB	BB	AA	AA	BB	BB	BB
n86164	SNP	11	82.679	Sme2.5_11860.1	23456	11857	2e-25	NS	NS	NS	SL2.50ch04	2720327	2e-25	ST4.03ch04	4650635	2e-30	AA	AA	AA	BB	BB	AA	BB	AA	AA	BB	AA	AA	BB	AA	AA	AA	BB	AA	BB	BB	AA	BB	AA	AA	AA	BB	BB	BB	AA	AA	BB	BB	BB
n79873	SNP	11	83.134	Sme2.5_13256.1	18968	9400	2e-21	E03	sb12	6873950	NS	NS	NS	NS	NS	NS	AA	AA	AA	BB	BB	AA	BB	AA	AA	BB	AA	AA	BB	AA	AA	AA	BB	AA	BB	BB	AA	BB	AA	AA	AA	BB	BB	BB	AA	AA	BB	BB	BB
n108646	SNP	11	83.41	Sme2.5_02902.1	68813	8843	1e-38	E07	sb29	62238668	NS	NS	NS	NS	NS	NS	AA	AA	AA	BB	BB	AA	BB	AA	AA	BB	AA	AA	BB	AB	AA	AA	BB	AA	BB	BB	AA	BB	AA	AA	AA	BB	BB	BB	AA	AA	BB	BB	BB
n70036	SNP	11	85.325	Sme2.5_09660.1	22017	12517	1e-38	E11	sb50inv	2706440	SL2.50ch04	3043126	1e-33	ST4.03ch04	4662752	2e-35	AA	BB	AA	BB	BB	AA	BB	AA	AB	BB	AA	AA	BB	AA	AA	AA	BB	AA	BB	BB	AA	BB	AA	AA	AA	BB	BB	BB	AA	AA	BB	BB	BB
n111282	SNP	11	91.28	Sme2.5_00159.1	186268	66012	1e-38	E10	sb45inv	60802327	SL2.50ch04	6492408	2e-35	ST4.03ch04	10339222	2e-35	AA	BB	AA	BB	BB	BB	BB	AA	BB	BB	AA	AA	BB	AA	BB	AA	BB	AA	BB	BB	AA	BB	AA	BB	AA	BB	BB	BB	AA	AA	BB	BB	BB
n11890	SNP	11	93.153	Sme2.5_00159.1	186268	7179	2e-40	E10	sb45inv	60802327	SL2.50ch04	6178910	2e-35	ST4.03ch04	10268259	4e-37	AA	BB	AA	BB	BB	BB	BB	AA	AB	BB	AA	AA	BB	AA	BB	AA	BB	AA	BB	BB	AA	BB	AA	BB	AA	BB	AB	BB	AA	AA	BB	BB	BB
n70685	SNP	11	95.116	Sme2.5_01148.1	101023	36917	2e-40	E11	sb50inv	5879295	NS	NS	NS	ST4.03ch04	9927648	4e-22	AA	BB	AA	BB	BB	BB	BB	AA	AA	BB	AA	AA	BB	AA	BB	AA	BB	AA	BB	BB	AA	BB	AA	AA	AA	BB	BB	BB	AA	AA	BB	BB	BB
emg21G24	SSR	11	96.047	NA	NA	NA	NA	NA	NA	NA	NA	NA	NA	NA	NA	NA	AA	BB	AA	BB	BB	BB	BB	AA	AA	BB	AA	AA	BB	AA	BB	AA	BB	AA	BB	BB	AA	BB	AA	BB	AA	BB	BB	BB	AA	AA	BB	AA	BB
n85736	SNP	11	98.051	NS	NS	NS	NS	NS	NS	NS	NS	NS	NS	NS	NS	NS	AA	BB	AA	BB	BB	AA	BB	AA	AA	BB	BB	BB	BB	AA	BB	AA	BB	AA	BB	BB	AA	AA	AA	AA	AA	AA	BB	BB	AA	AA	BB	AA	BB
n66966	SNP	11	99.296	Sme2.5_00044.1	276221	99626	2e-40	E11	sb50inv	5523927	NS	NS	NS	NS	NS	NS	AA	BB	AA	AB	BB	BB	BB	AA	AB	BB	BB	BB	BB	AA	BB	AA	BB	AA	BB	BB	AA	AB	AA	BB	AA	BB	BB	BB	AA	AA	BB	AA	BB
n5291	SNP	11	100.425	Sme2.5_00044.1	276221	128679	2e-40	E11	sb50inv	5523927	NS	NS	NS	NS	NS	NS	AA	BB	AA	BB	BB	BB	BB	AA	AB	BB	BB	BB	BB	AA	BB	AA	BB	AA	BB	BB	AA	AA	AA	AA	AA	BB	BB	BB	AA	AB	BB	AA	BB
n95896	SNP	11	101.51	Sme2.5_00044.1	276221	121065	1e-38	E11	sb50inv	5523927	NS	NS	NS	NS	NS	NS	AA	BB	AA	AB	BB	BB	BB	AA	AA	BB	BB	BB	BB	AB	BB	AA	BB	AA	BB	BB	AA	AA	AA	AB	AA	BB	BB	BB	AA	AA	BB	AA	BB
CEC337b	AFLP	11	103.564	NA	NA	NA	NA	NA	NA	NA	NA	NA	NA	NA	NA	NA	AA	BB	AA	BB	BB	BB	BB	BB	AA	BB	BB	BB	BB	AA	BB	BB	BB	AA	BB	BB	AA	BB	AA	BB	BB	BB	BB	BB	AA	AA	BB	AA	BB
CSO095b	AFLP	11	103.735	NA	NA	NA	NA	NA	NA	NA	NA	NA	NA	NA	NA	NA	AA	BB	AA	BB	BB	BB	BB	BB	AA	BB	BB	BB	BB	AA	BB	BB	BB	AA	BB	BB	AA	BB	AA	BB	BB	BB	BB	BB	AA	AA	BB	AA	BB
r66963	SNP	11	105.942	Sme2.5_20582.1	9566	4484	1e-38	E11	sb50inv	4285985	NS	NS	NS	NS	NS	NS	AA	BB	AA	BB	BB	BB	BB	AA	AB	BB	BB	BB	BB	AA	AA	AA	BB	AA	BB	BB	AA	AA	AA	AA	BB	BB	BB	BB	AA	AA	BB	AA	BB
n371221	SNP	11	106.834	Sme2.5_20582.1	9566	7331	5e-37	E11	sb50inv	4285985	NS	NS	NS	NS	NS	NS	AA	BB	AA	BB	BB	BB	BB	AA	AA	BB	BB	BB	BB	AA	AA	AA	BB	AA	BB	BB	AA	AA	AA	AA	BB	BB	BB	BB	AA	AA	BB	AA	BB
n70339	SNP	11	107.977	Sme2.5_32038.1	735	26	1e-38	E11	sb50inv	4285042	NS	NS	NS	ST4.03ch04	7860025	4e-13	AA	BB	AA	BB	BB	BB	BB	AA	AB	BB	BB	BB	BB	AA	AA	AA	BB	AA	BB	BB	AA	AA	AA	AA	BB	BB	BB	BB	AA	AA	BB	AA	BB
n67233	SNP	11	112.1	Sme2.5_00043.1	253921	233405	1e-38	E11	sb50inv	3878747	NS	NS	NS	NS	NS	NS	AB	BB	AA	BB	BB	AA	BB	AA	AA	BB	BB	BB	BB	AA	AA	AA	BB	AA	BB	BB	AA	AA	AA	BB	BB	BB	BB	BB	AA	AA	BB	AA	BB
n88328	SNP	11	116.154	Sme2.5_02782.1	67741	63236	2e-40	E11	sb50inv	3063236	SL2.50ch04	3097400	5e-32	ST4.03ch04	5508372	4e-32	AA	BB	AA	BB	BB	BB	BB	AA	BB	BB	BB	BB	BB	AA	AA	AA	BB	BB	BB	BB	AA	BB	AA	BB	BB	BB	BB	BB	AA	AA	BB	AA	BB
n97426	SNP	11	119.625	Sme2.5_02000.1	159029	122767	1e-38	E11	sb50inv	3376777	NS	NS	NS	NS	NS	NS	AA	BB	AA	BB	BB	AA	BB	AA	AA	BB	BB	BB	BB	AA	AA	AA	BB	BB	BB	BB	AA	BB	AA	BB	BB	BB	BB	BB	AA	AA	BB	AA	BB
n43512	SNP	12	0	Sme2.5_01754.1	84788	6028	2e-40	E12	sb51	1938126	NS	NS	NS	ST4.03ch12	4044832	6e-31	AA	AA	AA	AA	AA	AA	BB	AA	AB	AA	AA	AA	AA	BB	AA	AA	BB	BB	AA	BB	AA	BB	AA	BB	AA	BB	AA	AA	BB	BB	BB	AA	BB
r36547	SNP	12	2.618	Sme2.5_03009.1	64846	11043	2e-40	E12	sb51	1839650	NS	NS	NS	NS	NS	NS	AB	AA	AA	AA	AA	AA	BB	AA	AA	AA	AA	AA	AA	AA	AA	AA	AB	BB	AA	BB	AA	BB	AA	BB	AA	AA	AA	AA	BB	BB	BB	BB	AA
n36963	SNP	12	4.332	Sme2.5_01688.1	86358	37580	2e-40	E12	sb51	2083730	SL2.50ch12	2079041	5e-37	ST4.03ch12	3833388	4e-37	AA	AA	AA	AA	AA	AA	BB	AA	AA	AA	AA	AA	AA	AA	AA	AA	AA	BB	AA	BB	AA	BB	AA	BB	AA	AA	AA	AA	BB	BB	BB	AA	AA
n87583	SNP	12	9.726	Sme2.5_01022.1	106216	29095	1e-38	E12	sb51	2448557	NS	NS	NS	NS	NS	NS	AA	AA	AA	BB	AA	BB	BB	AA	AA	BB	AA	AA	AA	BB	AA	AA	AB	BB	AA	BB	AA	BB	AA	BB	AA	AB	AA	AA	BB	BB	BB	AA	AA
n24972	SNP	12	12.473	Sme2.5_01022.1	106216	92085	1e-38	E12	sb51	2448557	NS	NS	NS	NS	NS	NS	AA	AA	AA	BB	AA	BB	BB	AA	AA	BB	AA	AA	AA	AA	AA	AA	AA	BB	AA	BB	AA	BB	AA	BB	AA	AA	AA	AA	BB	BB	BB	AA	AA
CSU170b	AFLP	12	16.933	NA	NA	NA	NA	NA	NA	NA	NA	NA	NA	NA	NA	NA	AA	AA	AA	BB	AA	BB	BB	AA	AA	BB	BB	AA	AA	BB	AA	AA	BB	BB	BB	BB	AA	BB	AA	BB	AA	BB	AA	AA	BB	BB	BB	AA	AA
n29566	SNP	12	21.309	NS	NS	NS	NS	NS	NS	NS	NS	NS	NS	NS	NS	NS	AA	AA	AB	BB	AA	BB	BB	AA	AA	BB	AA	AA	AA	BB	AA	AA	BB	AA	BB	BB	AA	AA	AA	BB	AA	BB	AA	AA	BB	BB	BB	AA	BB
CRF368a	AFLP	12	31.845	NA	NA	NA	NA	NA	NA	NA	NA	NA	NA	NA	NA	NA	AA	AA	BB	AA	AA	BB	BB	BB	AA	BB	AA	AA	AA	AA	AA	BB	BB	AA	BB	BB	AA	BB	AA	AA	BB	BB	AA	AA	BB	BB	BB	AA	BB
CRF369b	AFLP	12	34.005	NA	NA	NA	NA	NA	NA	NA	NA	NA	NA	NA	NA	NA	AA	AA	BB	AA	AA	BB	BB	BB	AA	BB	BB	AA	AA	AA	AA	BB	BB	AA	BB	BB	AA	BB	AA	AA	BB	BB	AA	AA	BB	BB	BB	BB	BB
r40962	SNP	12	38.258	Sme2.5_03825.1	77896	5614	2e-40	E12	sb53	8774332	NS	NS	NS	NS	NS	NS	AB	AA	AA	AA	AA	AB	BB	BB	AA	BB	AB	AA	AA	AA	BB	BB	BB	AA	BB	BB	AA	AB	AA	AA	BB	AA	AA	AA	BB	BB	BB	AB	BB
n53587	SNP	12	38.806	NS	NS	NS	NS	NS	NS	NS	SL2.50ch06	31064024	8e-35	ST4.03ch06	35252989	7e-35	AA	AA	AA	AA	AA	BB	BB	BB	AA	BB	BB	AA	AA	AB	BB	BB	BB	AA	BB	BB	AA	AB	AA	AA	BB	AA	AA	AA	BB	BB	BB	AB	BB
r55050	SNP	12	40.014	Sme2.5_07767.1	28197	10041	2e-40	NS	NS	NS	NS	NS	NS	NS	NS	NS	AB	AA	AA	AA	AA	BB	BB	BB	AA	BB	BB	AA	AA	AA	BB	BB	BB	AA	BB	BB	AA	AA	AA	AA	BB	AA	AA	AA	BB	BB	BB	AA	BB
n94306	SNP	12	40.569	Sme2.5_13797.1	26083	10210	2e-40	NS	NS	NS	NS	NS	NS	NS	NS	NS	AA	AA	AA	AA	AA	BB	BB	BB	AA	BB	BB	AA	AA	AA	BB	BB	BB	AA	BB	BB	AA	AA	AA	AA	BB	AA	AA	AA	BB	BB	BB	BB	BB
r57947	SNP	12	41.113	Sme2.5_09202.1	52829	33042	2e-40	NS	NS	NS	NS	NS	NS	NS	NS	NS	AA	AA	AA	AA	AA	BB	BB	BB	AA	BB	BB	AA	AA	AA	BB	BB	BB	AA	BB	BB	AA	AA	AA	AA	BB	AA	AA	AA	BB	BB	BB	AB	BB
r66094	SNP	12	41.46	Sme2.5_17999.1	7401	5758	2e-40	NS	NS	NS	NS	NS	NS	NS	NS	NS	AB	AA	AA	AA	AA	BB	BB	BB	AA	BB	BB	AA	AA	AA	BB	BB	BB	AA	BB	BB	AA	AA	AA	AA	BB	AA	AA	AA	BB	BB	BB	AA	BB
COU329b	AFLP	12	41.742	NA	NA	NA	NA	NA	NA	NA	NA	NA	NA	NA	NA	NA	AA	AA	AA	AA	AA	BB	BB	BB	AA	BB	BB	AA	AA	AA	BB	BB	BB	AA	BB	BB	AA	AA	AA	AA	BB	AA	AA	AA	BB	BB	BB	BB	BB
CEI277b	AFLP	12	42.075	NA	NA	NA	NA	NA	NA	NA	NA	NA	NA	NA	NA	NA	AA	AA	AA	AA	AA	BB	BB	BB	AA	BB	BB	AA	AA	AA	BB	BB	BB	AA	BB	BB	AA	AA	AA	AA	BB	AA	AA	AA	BB	BB	BB	AA	BB
n18233	SNP	12	42.541	Sme2.5_21746.1	4432	298	2e-35	NS	NS	NS	NS	NS	NS	NS	NS	NS	AA	AA	AA	AA	AA	BB	BB	BB	AB	BB	BB	AA	AA	AA	BB	BB	BB	AA	BB	BB	AA	AA	AA	AA	BB	AA	AA	AA	BB	BB	BB	AB	BB
n7147	SNP	12	42.937	Sme2.5_19675.1	13728	12115	2e-40	NS	NS	NS	NS	NS	NS	NS	NS	NS	AA	AA	AA	AA	AA	BB	BB	BB	AA	BB	BB	AA	AA	AA	BB	BB	BB	AA	BB	BB	AA	AA	AA	AA	BB	AA	AA	AA	BB	BB	BB	AA	BB
n26334	SNP	12	43.414	Sme2.5_06921.1	31620	12615	2e-40	E12	sb53	36472317	NS	NS	NS	NS	NS	NS	AA	AA	AA	AA	AA	BB	BB	BB	AA	BB	BB	AA	AA	AA	BB	BB	BB	AA	BB	BB	AA	AA	AA	AA	BB	AA	AA	AA	BB	BB	BB	AA	BB
n20477	SNP	12	43.825	Sme2.5_13544.1	13199	6325	2e-40	NS	NS	NS	NS	NS	NS	NS	NS	NS	AA	AA	AA	AA	AA	BB	BB	BB	AA	BB	BB	AA	AA	AA	BB	BB	BB	AA	BB	BB	AA	AA	AA	AA	BB	AA	AA	AA	BB	BB	BB	AA	BB
n63227	SNP	12	43.918	Sme2.5_00078.1	221343	296	2e-30	E01	sb02inv	71772687	NS	NS	NS	NS	NS	NS	AA	AA	AA	AA	AA	BB	BB	BB	AA	BB	BB	AA	AA	AA	BB	BB	BB	AA	BB	BB	AA	AA	AA	AA	BB	AA	AA	AA	BB	BB	BB	AA	BB
n47469	SNP	12	44.332	Sme2.5_20287.1	8955	2343	1e-33	NS	NS	NS	NS	NS	NS	NS	NS	NS	AA	AA	AA	AA	AA	BB	AB	BB	AA	BB	BB	AA	AA	AA	BB	BB	BB	AA	BB	BB	AA	AA	AA	AA	BB	AA	AA	AA	BB	BB	BB	AA	BB
n164641	SNP	12	44.561	Sme2.5_09596.1	22190	3424	5e-37	NS	NS	NS	NS	NS	NS	NS	NS	NS	AA	AA	AA	AA	AA	BB	BB	BB	AA	BB	AA	AA	AA	AA	BB	BB	BB	AA	BB	BB	AA	AA	AA	AA	BB	AA	AA	AA	BB	BB	BB	AA	BB
n21219	SNP	12	45.028	Sme2.5_03170.1	114114	18959	2e-40	E12	sb53	37047315	SL2.50ch11	31369401	2e-30	ST4.03ch11	32005851	9e-34	AA	AA	AA	AA	AA	BB	BB	BB	AA	BB	BB	AA	AA	AB	BB	BB	BB	AA	BB	BB	AA	AA	AA	AA	BB	AA	AA	AA	BB	BB	BB	AB	BB
r32563	SNP	12	45.917	Sme2.5_02370.1	73558	21414	2e-40	E12	sb55inv	48594687	NS	NS	NS	NS	NS	NS	AB	AA	BB	AA	AA	BB	BB	BB	AA	BB	BB	AA	AA	AA	BB	BB	BB	AA	BB	BB	BB	AA	AA	AA	BB	AA	AA	AA	BB	BB	BB	AA	BB
n31273	SNP	12	65.005	Sme2.5_03260.1	61706	28754	2e-40	E12	sb54inv	52483604	SL2.50ch11	55398726	4e-18	ST4.03ch11	43741792	4e-17	AB	AA	BB	BB	BB	AB	BB	AA	BB	BB	AA	AA	AA	BB	AA	BB	BB	AA	AA	BB	BB	AA	AA	AA	BB	AA	BB	AA	BB	BB	AA	AA	BB
n78688	SNP	12	66.507	Sme2.5_05267.1	43054	19039	2e-40	E12	sb54inv	52423884	NS	NS	NS	NS	NS	NS	AB	AA	BB	BB	BB	BB	BB	BB	BB	BB	AA	AA	AA	BB	AA	BB	BB	AA	AA	BB	BB	AA	AA	AA	BB	AA	BB	AA	BB	BB	AA	AA	BB
n46841	SNP	12	67.603	Sme2.5_03260.1	61706	1571	2e-40	E12	sb54inv	52483604	SL2.50ch11	55385967	5e-22	ST4.03ch11	43725173	4e-27	AB	AA	BB	BB	BB	AA	BB	AA	BB	BB	AA	AA	AA	BB	AA	BB	BB	AA	AA	BB	BB	AA	AA	AA	BB	AA	BB	AA	BB	BB	AA	AA	BB
CSC171b	AFLP	12	68.206	NA	NA	NA	NA	NA	NA	NA	NA	NA	NA	NA	NA	NA	BB	AA	BB	BB	BB	AA	BB	AA	BB	BB	AA	AA	AA	BB	AA	BB	BB	AA	AA	BB	BB	AA	AA	AA	BB	AA	BB	AA	BB	BB	AA	AA	BB
n22211	SNP	12	69.715	Sme2.5_05267.1	43054	36621	1e-38	E12	sb54inv	52423884	NS	NS	NS	ST4.03ch11	43626245	6e-31	BB	AA	BB	BB	BB	AA	BB	AA	BB	BB	AA	AA	AA	BB	AA	BB	BB	AA	AA	BB	BB	AA	AA	AA	BB	AA	BB	AA	BB	BB	AA	AA	BB
n808761	SNP	12	70.645	Sme2.5_02863.1	66593	284	5e-27	E12	sb55inv	50588395	SL2.50ch11	55298625	2e-25	ST4.03ch11	42735069	2e-30	AA	AA	BB	BB	BB	AA	BB	AA	BB	BB	AA	AA	AA	BB	AA	BB	BB	AA	AA	BB	BB	AA	AA	AA	BB	AA	BB	AA	BB	BB	AA	AA	BB
r57480	SNP	12	76.864	Sme2.5_08973.1	24037	7744	2e-40	E12	sb55inv	50553978	NS	NS	NS	NS	NS	NS	AB	AA	BB	BB	BB	AA	BB	AA	AB	BB	AA	AA	AA	BB	AA	BB	AA	AA	AA	BB	BB	BB	AA	AA	BB	BB	BB	AA	BB	BB	AA	AA	BB
n54559	SNP	12	79.095	Sme2.5_23016.1	3936	963	3e-39	E12	sb55inv	50555785	NS	NS	NS	NS	NS	NS	AB	AA	BB	BB	BB	AA	BB	AA	BB	BB	AA	AA	AB	BB	AA	BB	AA	AA	AA	BB	BB	BB	AA	AA	BB	BB	BB	AA	BB	BB	AA	AA	BB
n62055	SNP	12	80.334	Sme2.5_09582.1	30815	29992	5e-37	E12	sb55inv	50513193	NS	NS	NS	ST4.03ch11	40689704	1e-18	BB	AA	BB	AB	BB	AA	BB	AA	BB	BB	AA	AA	AA	BB	AA	BB	AA	AA	AA	BB	BB	BB	AA	AA	BB	BB	BB	AA	BB	BB	AA	AA	BB
n20487	SNP	12	80.574	Sme2.5_19446.1	6090	2378	1e-38	E12	sb55inv	50554355	NS	NS	NS	NS	NS	NS	BB	AA	BB	BB	BB	AA	BB	AA	BB	BB	AA	AA	AA	BB	AA	BB	AA	AA	AA	BB	BB	BB	AA	AA	BB	BB	BB	AA	BB	BB	AA	AA	BB
n51696	SNP	12	81.937	Sme2.5_06078.1	38858	18285	2e-40	E12	sb55inv	50016825	NS	NS	NS	NS	NS	NS	BB	AA	BB	BB	BB	AA	BB	AA	BB	BB	AA	AA	AA	BB	AA	BB	AA	AA	AA	BB	BB	BB	AA	AA	BB	BB	BB	AA	BB	BB	AA	AA	BB
n82413	SNP	12	83.143	Sme2.5_01117.1	101976	16257	1e-38	E12	sb55inv	50466475	SL2.50ch11	53365399	6e-36	ST4.03ch11	40619600	1e-37	AA	AA	BB	BB	BB	AB	BB	AA	BB	BB	AA	AA	AA	BB	AA	BB	AA	AA	AA	BB	BB	BB	AA	AA	BB	BB	BB	AA	BB	BB	AA	AA	BB
n106265	SNP	13	0	Sme2.5_03067.1	64029	52015	2e-40	E01	sb03	76737146	SL2.50ch01	84994140	5e-32	ST4.03ch01	70740227	4e-32	BB	BB	BB	AA	BB	BB	BB	AA	AB	BB	AA	AA	BB	AA	AA	BB	AA	AA	AA	AA	BB	BB	AA	BB	BB	BB	BB	BB	AA	AA	BB	AA	BB
n52092	SNP	13	3.49	Sme2.5_04938.1	45601	17927	2e-40	E01	sb03	76676961	NS	NS	NS	NS	NS	NS	AB	BB	BB	AA	BB	BB	AB	AA	AB	BB	AA	AA	BB	AA	AA	BB	AA	AA	AA	AA	BB	AA	AA	BB	BB	BB	BB	BB	AA	AA	BB	AA	BB
n122637	SNP	13	18.017	Sme2.5_02324.1	90288	51633	2e-40	E01	sb03	78437440	NS	NS	NS	ST4.03ch01	73012990	3e-24	AA	BB	BB	AA	BB	BB	AB	AA	AA	BB	AA	BB	BB	AA	AA	BB	BB	AA	AA	AA	BB	BB	AA	AA	AA	BB	AA	AA	BB	AA	BB	AA	BB
n58775	SNP	13	20.305	NS	NS	NS	NS	NS	NS	NS	NS	NS	NS	NS	NS	NS	AA	BB	BB	AA	BB	BB	AA	AA	AA	BB	AA	BB	BB	AA	AA	BB	AB	AA	AA	AA	BB	BB	AA	AA	AA	BB	AA	AA	BB	BB	BB	AA	BB
n38880	SNP	13	23.008	Sme2.5_06227.1	36152	9639	2e-40	E01	sb03	80380389	NS	NS	NS	NS	NS	NS	AA	BB	BB	BB	BB	AA	BB	AA	AA	BB	AA	BB	BB	AA	AA	BB	BB	AA	AA	AA	BB	BB	AA	AA	AA	BB	AA	AA	BB	AA	BB	AA	BB
n29722	SNP	13	25.345	Sme2.5_00112.1	266027	18881	1e-38	E01	sb03	80693432	SL2.50ch01	88877674	3e-24	ST4.03ch01	75903037	7e-35	AA	BB	BB	AA	BB	AA	AB	AA	AA	BB	AA	AB	BB	AA	AA	AB	AB	AA	AA	AA	BB	AB	AA	AA	AA	BB	AA	AA	BB	AA	BB	AA	BB
r5228	SNP	13	25.877	Sme2.5_00112.1	266027	19620	1e-38	E01	sb03	80693432	NS	NS	NS	NS	NS	NS	AB	BB	BB	AA	BB	AA	AB	AA	AA	BB	AB	AB	BB	AA	AA	BB	AB	AA	AA	AA	BB	AB	AA	AA	AA	BB	AA	AA	BB	AA	BB	AA	BB
n42905	SNP	13	26.335	Sme2.5_02121.1	77679	31194	2e-40	E01	sb03	80507197	SL2.50ch01	88752611	8e-35	ST4.03ch01	75805180	4e-37	AA	BB	BB	AA	BB	AA	AB	AA	AA	BB	AA	BB	AB	AA	AA	BB	AB	AA	AA	AA	BB	AB	AA	AA	AA	BB	AA	AA	BB	AA	BB	AA	BB
r7537	SNP	13	27.523	Sme2.5_00192.1	174997	167143	2e-40	E01	sb03	80965718	NS	NS	NS	NS	NS	NS	AA	BB	BB	AA	BB	AA	AB	AA	AA	BB	AA	AB	BB	AA	AA	BB	BB	AA	AA	AA	BB	BB	AA	AA	AA	BB	AA	AA	AB	AA	BB	AA	BB
n5410	SNP	13	28.103	Sme2.5_00112.1	266027	32722	5e-37	E01	sb03	80693432	NS	NS	NS	ST4.03ch01	75916570	2e-20	AA	BB	BB	AA	BB	AA	AB	AA	AA	BB	AA	BB	BB	AA	AA	BB	BB	AA	AA	AA	BB	BB	AA	AA	AA	BB	AA	AA	BB	AA	BB	AA	BB
n24658	SNP	13	28.797	Sme2.5_00192.1	174997	167143	2e-40	E01	sb03	80965718	NS	NS	NS	NS	NS	NS	AA	BB	BB	AA	BB	AA	AB	AA	AA	BB	AA	AA	BB	AA	AA	BB	BB	AA	AA	AA	BB	BB	AA	AA	AA	BB	AA	AA	AA	AA	BB	AA	BB
n48387	SNP	13	29.329	Sme2.5_11332.1	17590	10397	2e-40	E01	sb03	80879818	NS	NS	NS	NS	NS	NS	AA	BB	BB	AA	BB	AA	AB	AA	AA	BB	AA	BB	BB	AA	AA	BB	BB	AA	AA	AA	BB	BB	AA	AA	AA	BB	AA	AA	BB	AA	BB	AA	BB
n32446	SNP	13	31.415	Sme2.5_00632.1	231923	39780	2e-40	E01	sb03	82145232	NS	NS	NS	NS	NS	NS	AA	BB	BB	AA	BB	BB	AB	AA	AA	BB	AA	BB	AB	AA	AA	BB	AA	AA	AA	AA	BB	BB	AA	AA	AA	BB	AA	AA	BB	AA	AA	AA	BB
n71386	SNP	13	32.021	Sme2.5_00632.1	231923	184042	1e-38	E01	sb03	82145232	NS	NS	NS	NS	NS	NS	AA	BB	BB	AA	BB	BB	BB	AA	AA	BB	AA	BB	BB	AA	AA	BB	AA	AA	AA	AA	BB	AA	AA	AA	AA	BB	AA	AA	BB	AA	AB	AA	BB
n61938	SNP	13	32.504	Sme2.5_00632.1	231923	35072	1e-38	E01	sb03	82145232	NS	NS	NS	NS	NS	NS	AA	BB	BB	AA	BB	BB	AA	AA	AA	BB	AA	BB	BB	AA	AA	BB	AA	AA	AA	AA	BB	BB	AA	AA	AA	BB	AA	AA	BB	AA	AA	AA	BB
n79081	SNP	13	33.032	Sme2.5_00632.1	231923	163523	1e-38	E01	sb03	82145232	NS	NS	NS	NS	NS	NS	AA	BB	BB	AA	BB	BB	BB	AA	AA	BB	AA	BB	BB	AA	AA	BB	AA	AA	AA	AA	BB	BB	AA	AA	AA	BB	AA	AA	BB	AA	AA	AA	BB
r15082	SNP	13	33.601	Sme2.5_00632.1	231923	184042	1e-38	E01	sb03	82145232	NS	NS	NS	NS	NS	NS	AA	BB	BB	AA	BB	BB	BB	AA	AA	BB	AB	BB	BB	AA	AA	BB	AB	AA	AA	AA	BB	AB	AA	AA	AA	BB	AA	AA	BB	AA	AB	AA	BB
n66802	SNP	13	34.306	Sme2.5_00632.1	231923	54306	1e-38	E01	sb03	82145232	NS	NS	NS	NS	NS	NS	AA	BB	BB	AA	BB	BB	AB	AA	AA	BB	AA	BB	BB	AA	AA	BB	AB	AA	AA	AA	BB	BB	AA	AA	AA	BB	AA	AA	BB	AA	AA	AA	BB
n20909	SNP	13	34.934	Sme2.5_00079.1	221161	194775	1e-38	E01	sb03	81880353	NS	NS	NS	NS	NS	NS	AA	BB	BB	AA	BB	AB	BB	AA	AA	BB	BB	BB	BB	AA	AA	BB	AB	AA	AA	AA	BB	BB	AA	AA	AA	BB	AA	AA	BB	AA	AB	AA	BB
r15070	SNP	13	35.35	Sme2.5_00632.1	231923	138937	1e-38	E01	sb03	82145232	NS	NS	NS	NS	NS	NS	AA	BB	BB	AA	BB	AA	AB	AB	AA	BB	AB	BB	BB	AA	AA	BB	AB	AA	AA	AA	BB	BB	AA	AA	AA	BB	AA	AA	BB	AA	AB	AA	BB
n22370	SNP	13	36.799	Sme2.5_07520.1	31992	23647	1e-38	E01	sb03	82234482	NS	NS	NS	NS	NS	NS	AA	AA	BB	AA	BB	BB	AB	AA	AA	BB	AB	BB	BB	AA	AA	BB	AB	AA	AA	AA	BB	AB	AA	AA	AA	BB	AA	AA	AB	AA	AB	AA	BB
n8979	SNP	13	38.02	Sme2.5_13239.1	13771	9583	1e-38	E01	sb03	83323591	NS	NS	NS	NS	NS	NS	AA	AA	BB	AA	BB	BB	BB	AA	AA	BB	AA	BB	AA	AA	AA	BB	AA	AA	AA	AA	BB	BB	AA	AA	AA	AA	AA	AA	BB	AA	BB	AA	BB
n89482	SNP	13	41.32	Sme2.5_00025.1	275472	242346	1e-38	E01	sb03	83904134	NS	NS	NS	NS	NS	NS	AA	AB	BB	AA	BB	AA	AB	AA	AA	BB	AA	AB	AB	AA	AA	BB	AB	AA	AA	AA	BB	BB	AA	AA	AA	AA	AA	AA	AA	AA	AB	AA	BB
n67591	SNP	13	42.041	NS	NS	NS	NS	NS	NS	NS	NS	NS	NS	NS	NS	NS	AA	AB	BB	AA	BB	AA	AA	AA	AA	BB	AA	AB	AB	AA	AA	BB	AB	AA	AA	AA	BB	BB	AA	AA	AA	AA	AA	AA	AA	AA	AB	AA	BB
n54908	SNP	13	43.681	Sme2.5_04275.1	51502	13501	2e-40	E01	sb03	84230684	NS	NS	NS	NS	NS	NS	AA	AA	BB	AA	BB	AA	AA	AA	AA	BB	AA	AA	BB	AA	AA	BB	AA	AA	AA	AA	BB	AB	AA	AA	AA	AA	AA	AA	AA	AA	BB	AA	BB
CMX095a	AFLP	13	44.389	NA	NA	NA	NA	NA	NA	NA	NA	NA	NA	NA	NA	NA	AA	AA	BB	AA	BB	AA	AA	AA	AA	BB	AA	AA	AA	AA	AA	BB	BB	AA	AA	AA	BB	BB	AA	AA	AA	AA	AA	AA	AA	AA	BB	AA	BB
n395911	SNP	13	45.374	Sme2.5_00225.1	380688	358903	4e-38	E01	sb03	85186751	NS	NS	NS	NS	NS	NS	AA	AA	BB	AA	BB	AA	AA	AA	AA	BB	AA	AA	AA	AA	AA	BB	BB	AA	AA	AA	BB	AA	AA	AA	AA	AA	AA	AA	AA	AA	BB	AA	BB
n81581	SNP	13	46.048	Sme2.5_01074.1	103885	8227	2e-40	E01	sb03	84506949	NS	NS	NS	ST4.03ch01	81019825	3e-18	AA	AA	BB	AA	BB	AA	AA	AA	AA	BB	AA	AA	BB	AA	AA	BB	BB	AA	AA	AA	BB	AA	AA	AA	AA	BB	AA	BB	AA	AA	AA	AA	BB
r20626	SNP	13	46.465	Sme2.5_01074.1	103885	10119	2e-40	E01	sb03	84506949	NS	NS	NS	NS	NS	NS	AA	AA	BB	AA	BB	AA	AA	AA	AA	BB	AA	AA	BB	AA	AA	BB	BB	AA	AA	AA	BB	AA	AA	AA	AA	BB	AA	AA	AA	AA	AA	AA	BB
n48409	SNP	13	46.981	Sme2.5_00225.1	380688	329478	1e-38	E01	sb03	85186751	SL2.50ch01	93295229	3e-34	ST4.03ch01	81750419	6e-31	AA	AA	BB	AA	BB	AA	AA	AA	AA	BB	AA	AA	BB	AA	AA	BB	BB	AA	AA	AA	BB	AA	AA	AA	AA	AA	AA	AA	AA	AA	BB	AA	BB
n34479	SNP	13	47.682	Sme2.5_00225.1	380688	84553	1e-38	E01	sb03	85186751	SL2.50ch01	93533031	4e-28	ST4.03ch01	81995061	6e-31	AA	AB	BB	AA	BB	AB	AA	AA	AA	BB	AA	AA	BB	AA	AA	BB	BB	AA	AA	AA	BB	BB	AA	AA	AA	BB	AA	BB	AA	AA	BB	AA	BB
n45747	SNP	13	48.215	Sme2.5_00225.1	380688	124763	2e-40	E01	sb03	85186751	NS	NS	NS	NS	NS	NS	AA	AB	BB	AA	BB	AA	AA	AA	AA	BB	AA	AA	BB	AA	AA	BB	BB	AA	AA	AA	BB	BB	AA	AA	AA	BB	AA	BB	AA	AA	BB	AA	BB
n41161	SNP	13	48.635	Sme2.5_00225.1	380688	261263	1e-38	E01	sb03	85186751	NS	NS	NS	NS	NS	NS	AA	AA	BB	AA	BB	AA	AA	AA	AA	BB	AA	AA	BB	AA	AA	BB	BB	AA	AA	AA	BB	BB	AA	AA	AA	BB	AA	BB	AA	AA	BB	AA	BB
n18731	SNP	13	49.038	Sme2.5_00225.1	380688	137353	2e-40	E01	sb03	85186751	NS	NS	NS	NS	NS	NS	AA	AA	BB	AA	BB	AA	AA	AA	AA	BB	AA	AA	BB	AA	AA	BB	BB	AA	AA	AA	BB	BB	AA	AA	AA	BB	AA	BB	AA	AA	BB	AA	BB
n41787	SNP	13	49.439	Sme2.5_00225.1	380688	268113	1e-38	E01	sb03	85186751	SL2.50ch01	93359345	4e-28	ST4.03ch01	81820112	2e-26	AA	AA	BB	AA	BB	AA	AA	AA	AA	BB	AA	AA	BB	AA	AA	BB	BB	AA	AA	AA	BB	BB	AA	AA	AA	BB	AA	BB	AA	AA	BB	AA	BB
n79280	SNP	13	50.403	Sme2.5_01170.1	183111	170288	1e-38	E01	sb03	85417104	SL2.50ch01	93681009	2e-35	ST4.03ch01	82187032	9e-34	AA	AB	BB	AA	BB	AA	AA	AA	AA	BB	AA	AA	AB	AA	AA	BB	BB	BB	AA	AA	BB	AB	AA	AA	AA	AB	AA	BB	AA	AA	BB	AA	BB
CPP071b	AFLP	13	51.101	NA	NA	NA	NA	NA	NA	NA	NA	NA	NA	NA	NA	NA	AA	BB	BB	AA	BB	AA	AA	AA	AA	BB	AA	AA	BB	AA	AA	BB	BB	BB	AA	AA	BB	AA	AA	AA	AA	BB	AA	BB	AA	AA	BB	AA	BB
CPC301b	AFLP	13	51.509	NA	NA	NA	NA	NA	NA	NA	NA	NA	NA	NA	NA	NA	AA	BB	BB	AA	BB	AA	AA	AA	AA	BB	AA	AA	BB	AA	AA	BB	BB	BB	AA	AA	BB	AA	AA	AA	AA	BB	AA	BB	AA	AA	BB	AA	BB
CRC303a	AFLP	13	51.79	NA	NA	NA	NA	NA	NA	NA	NA	NA	NA	NA	NA	NA	AA	AA	BB	AA	BB	AA	AA	AA	AA	BB	AA	AA	BB	AA	AA	BB	BB	BB	AA	AA	BB	AA	AA	AA	AA	BB	AA	BB	AA	AA	BB	AA	BB
n104431	SNP	13	52.167	NS	NS	NS	NS	NS	NS	NS	NS	NS	NS	ST4.03ch01	82205013	2e-30	AA	AA	BB	AA	BB	AA	AA	AA	AA	BB	AA	AA	BB	AA	AA	BB	BB	BB	AA	AA	BB	AA	AA	AA	AA	AA	AA	BB	AA	AA	BB	AA	BB
n93986	SNP	13	52.682	Sme2.5_02464.1	71997	11807	1e-38	E01	sb03	85600322	NS	NS	NS	NS	NS	NS	AB	AB	BB	AA	BB	AA	AA	AA	AA	BB	AA	AA	BB	AA	AA	BB	BB	BB	AA	AA	BB	AA	AA	AA	AA	BB	AA	BB	AA	AA	BB	AA	BB
n29831	SNP	13	53.02	Sme2.5_02857.1	66625	62949	5e-32	E01	sb03	85530986	NS	NS	NS	NS	NS	NS	AA	AB	BB	AA	BB	AA	AA	AA	AA	BB	AA	AA	BB	AA	AA	BB	BB	BB	AA	AA	BB	AA	AA	AA	AA	BB	AA	BB	AA	AA	BB	AA	BB
n35105	SNP	13	53.596	Sme2.5_00432.1	142284	128447	1e-38	E01	sb03	85879340	NS	NS	NS	NS	NS	NS	AB	BB	BB	AA	BB	AA	AA	AA	AA	BB	AA	AA	BB	AA	AA	BB	BB	BB	AA	AA	BB	AA	AA	AA	AA	BB	AA	BB	AA	AA	BB	AA	BB
n88757	SNP	13	53.8	Sme2.5_00057.1	240514	87700	1e-38	E01	sb03	86091327	NS	NS	NS	NS	NS	NS	AA	AA	BB	AA	BB	AA	AA	AA	AA	BB	AA	AA	BB	AA	AA	BB	AA	BB	AA	AA	BB	AA	AA	AA	AA	AA	AA	BB	AA	AA	BB	AA	BB
n46368	SNP	13	54.393	Sme2.5_00057.1	240514	84390	1e-38	E01	sb03	86091327	NS	NS	NS	NS	NS	NS	AA	AB	BB	AA	BB	AA	AA	AA	AA	BB	AA	AA	BB	AA	AA	BB	AA	BB	AA	AA	BB	AA	AB	AA	AA	AA	AA	BB	AA	AA	BB	AA	BB
r3191	SNP	13	55.109	Sme2.5_00057.1	240514	86352	1e-38	E01	sb03	86091327	NS	NS	NS	NS	NS	NS	AB	AB	BB	AA	BB	AA	AA	AA	AA	BB	AB	AA	BB	AA	AA	BB	AA	BB	AA	AA	BB	AA	AB	AA	AA	AA	AA	BB	AA	AA	BB	AA	BB
n21422	SNP	13	55.889	Sme2.5_01964.1	91199	11206	2e-40	E01	sb03	86409488	NS	NS	NS	NS	NS	NS	AA	AA	BB	AA	BB	AA	AA	AA	AA	BB	AA	AA	BB	AA	AA	BB	AA	BB	AA	AA	BB	AA	BB	AA	AA	AA	AA	BB	AA	AA	BB	AA	BB
r3171	SNP	13	57.071	Sme2.5_00057.1	240514	217445	1e-38	E01	sb03	86091327	NS	NS	NS	NS	NS	NS	AB	BB	BB	AA	BB	AA	AA	BB	AA	BB	AA	AA	BB	AA	AA	BB	AA	BB	AA	AA	BB	AB	BB	AA	AA	AA	AA	BB	AA	BB	BB	AA	BB
n31299	SNP	13	64.311	Sme2.5_00474.1	201939	120128	1e-38	E01	sb03	88256315	SL2.50ch01	96480582	2e-35	ST4.03ch01	85883215	4e-37	AA	AB	AA	AA	BB	AA	BB	AA	AA	AA	AA	AA	BB	AA	AA	AA	BB	BB	AA	AA	BB	AA	BB	AA	BB	AA	AA	BB	AA	AA	AB	AA	BB
n63631	SNP	13	65.697	Sme2.5_00474.1	201939	99256	2e-40	E01	sb03	88256315	NS	NS	NS	NS	NS	NS	AA	AB	AA	AA	BB	AA	BB	AA	AA	AA	AA	AA	BB	AA	AA	AA	BB	BB	AA	AA	BB	AA	BB	AA	BB	AA	AA	BB	AA	AA	AA	AA	BB
n62604	SNP	13	66.933	Sme2.5_01065.1	104319	44342	1e-38	E01	sb03	88073845	NS	NS	NS	NS	NS	NS	BB	AB	AA	AA	BB	AA	BB	AA	AA	AA	AA	AA	BB	AA	AA	AA	BB	BB	AA	AA	BB	AA	BB	AA	BB	AA	AA	BB	AA	AA	AB	AA	BB
n34945	SNP	13	69.672	Sme2.5_16233.1	9328	4729	1e-38	E01	sb03	88397555	NS	NS	NS	NS	NS	NS	AA	AB	AA	AA	BB	AA	BB	AA	AA	AA	AA	AA	BB	AA	AA	AA	BB	BB	AA	AA	BB	AA	BB	AA	BB	AA	AA	BB	AA	AA	BB	AA	BB
n54853	SNP	13	72.393	Sme2.5_01453.1	93730	5860	2e-40	E01	sb03	90136119	NS	NS	NS	NS	NS	NS	AA	AB	AA	AA	AA	AB	BB	AA	AA	AA	AA	AA	BB	AA	AA	AA	AA	BB	AA	AA	BB	AA	BB	AA	BB	AA	AA	BB	AA	AA	BB	BB	BB
n16404	SNP	13	73.496	Sme2.5_01453.1	93730	60988	2e-40	E01	sb03	90136119	NS	NS	NS	NS	NS	NS	AA	AA	AA	AA	AA	AA	BB	AA	AA	AA	AA	AA	BB	AA	AA	AA	AA	BB	AA	AA	BB	AA	BB	BB	BB	AA	AA	BB	AA	AA	BB	AB	BB
n18743	SNP	13	74.879	Sme2.5_06472.1	34259	8705	2e-40	E01	sb03	90048433	NS	NS	NS	ST4.03ch01	88383631	4e-32	AA	AB	AA	AA	AA	AA	BB	AA	AA	AA	AA	AA	BB	AA	AA	AA	AA	BB	AA	AA	BB	AA	BB	AA	BB	AA	AA	BB	AA	AA	AA	BB	BB
n19038	SNP	13	75.379	Sme2.5_03342.1	60746	24495	2e-40	E01	sb03	90202228	NS	NS	NS	NS	NS	NS	AA	AA	AA	AA	AA	AA	BB	AA	AA	AA	AA	AA	BB	AA	AA	AA	AA	BB	AA	AA	BB	AA	BB	AA	BB	AA	AA	BB	AA	AA	AB	BB	BB
n47070	SNP	13	76.996	Sme2.5_00254.1	162617	131613	2e-40	E01	sb03	89831025	SL2.50ch01	98029863	8e-35	ST4.03ch01	88088226	3e-34	AA	AA	AA	AA	AA	AA	BB	AA	AA	AA	AA	AA	BB	AA	AA	AA	AA	BB	AA	AA	BB	AA	BB	AA	BB	AA	AA	BB	AA	AA	AA	BB	BB
n31335	SNP	13	78.655	Sme2.5_00254.1	162617	118761	2e-40	E01	sb03	89831025	NS	NS	NS	NS	NS	NS	AA	AA	AA	AA	AA	AA	BB	AA	AA	AA	AA	AA	AB	AA	AA	AA	AA	BB	AA	AA	BB	AA	BB	AA	BB	AA	AA	BB	AA	AB	AB	BB	BB
n43029	SNP	14	0	Sme2.5_00284.1	159534	146747	1e-38	E05	sb20	62912798	SL2.50ch12	64374464	1e-27	NS	NS	NS	AB	AA	BB	BB	BB	AA	BB	BB	AA	BB	BB	BB	BB	AA	AA	BB	AA	BB	BB	AA	BB	BB	AA	AA	BB	BB	AA	BB	BB	AA	BB	BB	BB
CDX125a	AFLP	14	1.94	NA	NA	NA	NA	NA	NA	NA	NA	NA	NA	NA	NA	NA	AA	AA	BB	BB	BB	AA	BB	BB	AA	BB	AA	BB	BB	AA	AA	BB	AA	AA	AA	AA	BB	BB	AA	AA	AA	BB	AA	BB	BB	AA	BB	BB	BB
r59074	SNP	14	4.967	Sme2.5_09941.1	21243	2208	1e-38	E05	sb20	63327280	NS	NS	NS	NS	NS	NS	AB	BB	BB	BB	BB	AA	BB	BB	AB	BB	AB	BB	BB	AA	AA	BB	AA	AA	AA	AA	BB	BB	AA	AA	AB	BB	AA	BB	BB	AA	BB	BB	BB
n15214	SNP	14	6.245	Sme2.5_03772.1	57284	29020	2e-40	E05	sb20	63414929	SL2.50ch12	65059875	2e-30	ST4.03ch12	57779659	4e-32	AA	BB	BB	BB	BB	AA	BB	BB	AB	BB	AB	BB	BB	AA	AA	BB	AA	AA	AA	AA	BB	BB	AA	AA	AA	AB	AA	BB	AB	AA	BB	BB	BB
n32451	SNP	14	7.818	Sme2.5_03772.1	57284	33025	1e-38	E05	sb20	63414929	NS	NS	NS	ST4.03ch12	57784782	1e-28	AA	BB	BB	BB	BB	AA	BB	BB	AA	BB	BB	BB	BB	AA	AA	BB	AA	AA	AA	AA	BB	BB	AA	AA	BB	BB	AA	BB	BB	AA	BB	BB	BB
CRX184b	AFLP	14	8.401	NA	NA	NA	NA	NA	NA	NA	NA	NA	NA	NA	NA	NA	AA	BB	BB	BB	BB	AA	BB	BB	AA	BB	BB	AA	BB	AA	AA	BB	AA	AA	AA	AA	BB	BB	AA	AA	BB	BB	AA	BB	BB	AA	BB	BB	BB
CMC184b	AFLP	14	8.714	NA	NA	NA	NA	NA	NA	NA	NA	NA	NA	NA	NA	NA	AA	BB	BB	BB	BB	AA	BB	BB	AA	BB	BB	BB	BB	AA	AA	BB	AA	AA	AA	AA	BB	BB	AA	AA	BB	BB	AA	BB	BB	AA	BB	BB	BB
n9523	SNP	14	9.29	Sme2.5_02198.1	76266	45625	2e-40	E05	sb20	63186565	NS	NS	NS	NS	NS	NS	AA	BB	BB	BB	BB	AA	BB	BB	AA	BB	BB	BB	BB	AA	AA	BB	AA	AA	AA	AA	BB	BB	AA	AA	BB	BB	AA	BB	BB	AA	BB	BB	BB
n70013	SNP	14	9.648	Sme2.5_00676.1	164512	68790	1e-38	E05	sb20	63529292	NS	NS	NS	NS	NS	NS	AA	BB	BB	BB	BB	AA	BB	BB	AA	BB	BB	BB	BB	AA	AA	BB	AA	AA	AA	AA	BB	BB	AA	AA	BB	BB	AA	BB	BB	AA	BB	BB	BB
n1475611	AFLP	14	10.156	Sme2.5_00676.1	164512	88835	5e-37	E05	sb20	63529292	NS	NS	NS	NS	NS	NS	AA	BB	BB	BB	BB	AA	BB	BB	AA	BB	BB	BB	BB	AA	AA	BB	AA	AA	AA	AA	BB	BB	AA	AA	BB	BB	AA	BB	BB	AA	BB	BB	BB
n1229791	AFLP	14	10.751	Sme2.5_00264.1	166411	156334	2e-40	E05	sb20	63668564	NS	NS	NS	NS	NS	NS	AA	BB	BB	BB	BB	AA	BB	BB	BB	BB	BB	BB	BB	AA	AA	BB	AA	AA	AA	AA	BB	BB	AA	AA	BB	BB	AA	BB	BB	AA	BB	BB	BB
n98289	SNP	14	13.231	Sme2.5_32802.1	622	366	1e-38	NS	NS	NS	NS	NS	NS	NS	NS	NS	AA	BB	BB	BB	BB	AA	BB	BB	AA	BB	BB	BB	BB	AA	AA	AA	AA	AA	AA	AA	BB	BB	AA	AA	BB	BB	AA	BB	BB	AA	BB	BB	AA
n493241	SNP	14	14.312	Sme2.5_05878.1	38456	33975	5e-37	E05	sb20	64173656	NS	NS	NS	NS	NS	NS	AA	BB	BB	BB	BB	AA	BB	BB	AA	BB	BB	BB	BB	AA	AA	AA	AA	AA	AA	AA	BB	BB	AA	AA	BB	BB	AA	BB	BB	AA	BB	BB	AA
CAU275b	AFLP	14	16.218	NA	NA	NA	NA	NA	NA	NA	NA	NA	NA	NA	NA	NA	AA	BB	BB	BB	BB	AA	BB	BB	AA	BB	BB	BB	BB	AA	AA	AA	AA	BB	AA	AA	BB	BB	AA	AA	BB	BB	AA	BB	AA	AA	BB	AA	AA
CAU273a	AFLP	14	17.426	NA	NA	NA	NA	NA	NA	NA	NA	NA	NA	NA	NA	NA	AA	BB	BB	BB	BB	AA	BB	BB	AA	BB	AA	BB	BB	AA	AA	AA	AA	AA	AA	AA	BB	BB	AA	AA	BB	BB	AA	BB	AA	AA	BB	AA	AA
n50791	SNP	14	27.851	Sme2.5_00187.1	197329	147683	2e-40	E05	sb20	64683965	NS	NS	NS	NS	NS	NS	AB	BB	BB	BB	BB	AA	BB	BB	AA	BB	AA	BB	AA	AA	AA	AA	AA	AB	BB	BB	AA	BB	AA	AA	BB	BB	BB	BB	AA	AA	BB	AA	AA
n64016	SNP	14	30.947	Sme2.5_15882.1	9764	4134	1e-33	E05	sb20	65243858	SL2.50ch12	66905169	8e-35	ST4.03ch12	60575272	3e-33	AA	BB	BB	BB	BB	AA	BB	BB	BB	BB	AA	BB	AA	AA	AA	AA	AA	AB	BB	BB	AA	BB	AA	AA	BB	BB	BB	BB	AA	AA	BB	AA	AA
n23391	SNP	14	31.949	Sme2.5_01835.1	111807	64075	2e-40	E08	sb33	57054817	NS	NS	NS	NS	NS	NS	AA	BB	BB	BB	BB	AA	BB	BB	AA	BB	AA	BB	AA	AA	AA	AA	AA	AA	BB	BB	AA	BB	AA	AA	BB	BB	BB	BB	AA	AA	BB	AA	AA
n24256	SNP	14	32.698	NS	NS	NS	NS	NS	NS	NS	NS	NS	NS	NS	NS	NS	AA	BB	BB	BB	BB	AA	BB	BB	AA	BB	AA	BB	AA	AA	AA	AA	AA	AA	BB	BB	AA	BB	AA	AA	BB	BB	BB	BB	AA	AA	BB	AA	AA
n42584	SNP	14	33.784	Sme2.5_30726.1	1077	806	1e-38	E05	sb20	65288633	NS	NS	NS	ST4.03ch12	60715019	2e-30	AA	BB	BB	AB	BB	AA	BB	BB	AA	BB	AA	BB	AA	AA	AA	AA	AA	AA	BB	BB	AA	BB	AA	AA	BB	BB	BB	BB	AA	AA	BB	AA	AA
n69315	SNP	14	34.609	Sme2.5_30941.1	1006	310	1e-38	E05	sb20	65321713	NS	NS	NS	NS	NS	NS	AA	BB	BB	BB	BB	AA	BB	BB	BB	BB	BB	BB	AA	AA	AA	AA	AA	AA	BB	BB	AA	BB	AA	AA	BB	BB	BB	BB	AA	AA	BB	AA	AA
n17284	SNP	14	37.712	Sme2.5_00653.1	202313	100060	1e-38	E05	sb20	65434209	NS	NS	NS	ST4.03ch12	61056134	4e-32	AB	BB	BB	BB	BB	AA	BB	BB	AB	BB	AA	BB	AA	AA	AB	AA	AA	AA	BB	BB	AA	BB	AA	AA	BB	BB	BB	BB	AA	AA	BB	AA	AA
[truncated: 147 more columns]
